# Supplementary material for: Tris(1,10-phenanthroline-κ2 N,N′)iron(II) μ-oxido-bis[trichloridoferrate(III)] ethanol hemisolvate
Source: Acta Crystallogr Sect E Struct Rep Online. 2008 Nov 8;64(Pt 12):m1514. doi: 10.1107/S1600536808035897 (PMC2959834; doi:10.1107/S1600536808035897)
Supplement: Supplementary file 1 [file e-64-m1514-sup1.cif]

##############################################################################
###                                                                        ###
###        Electronic paper (Acta Crystallographica Section E)             ###
###                                                                        ###
##############################################################################
#                                                                            #
# This CIF contains the data in a paper accepted for publication in Acta     #
# Crystallographica Section E. It conforms to the requirements of Notes      #
# for Authors for Section E, and has been peer reviewed under the auspices   #
# of the IUCr Commission on Journals.                                        #
#                                                                            #
# Full details of the Crystallographic Information File format               #
# are given in the paper "The Crystallographic Information File (CIF):       #
# a New Standard Archive File for Crystallography" by S. R. Hall, F. H.      #
# Allen and I. D. Brown [Acta Cryst. (1991), A47, 655-685].                  #
#                                                                            #
# The current version of the core CIF dictionary is obtainable from          #
# ftp://ftp.iucr.org/pub/cif_core.dic. The current version number is 2.4.    #
#                                                                            #
# Software is freely available for graphical display of the structure(s) in  #
# this CIF.  For information consult the CIF home page http://www.iucr.org/  #
# cif/home.html                                                              #
#                                                                            #
# This file may be used for bona fide research purposes within the           #
# scientific community so long as proper attribution is given to the journal # 
# article from which it was obtained.                                        #
#                                                                            #
##############################################################################
                                             
data_I
_audit_creation_method     SHELXL-97
_chemical_name_systematic
;
Tris(1,10-phenanthroline-\k^2^<i>N</i>,<i>N</i>')iron(II)
\m-oxido-bis[trichloridoferrate(III)] ethanol semisolvate
;
_chemical_name_common     ?
_chemical_formula_moiety     'C37 H27 Cl6 Fe3 N6 O1.5'
_chemical_formula_sum     'C37 H27 Cl6 Fe3 N6 O1.5'
_chemical_formula_iupac     '[Fe (C12 H8 N2)3] [Fe2 Cl6 O], 0.5C2 H6 O'
_chemical_formula_weight     959.89
_chemical_melting_point     ?
_symmetry_cell_setting     Monoclinic
_symmetry_space_group_name_H-M     'P 21/c'
_symmetry_space_group_name_Hall     '-P 2ybc'
loop_
    _symmetry_equiv_pos_as_xyz
    'x, y, z'
    '-x, y+1/2, -z+1/2'
    '-x, -y, -z'
    'x, -y-1/2, z-1/2'
_cell_length_a     15.3536(18)
_cell_length_b     13.1857(16)
_cell_length_c     20.897(2)
_cell_angle_alpha     90.00
_cell_angle_beta     94.701(2)
_cell_angle_gamma     90.00
_cell_volume     4216.4(8)
_cell_formula_units_Z     4
_cell_measurement_reflns_used     20409
_cell_measurement_theta_min     1.83
_cell_measurement_theta_max     25.00
_cell_measurement_temperature     294(2)
_exptl_crystal_description     block
_exptl_crystal_colour     brown
_exptl_crystal_size_max     0.55
_exptl_crystal_size_mid     0.47
_exptl_crystal_size_min     0.42
_exptl_crystal_density_diffrn     1.512
_exptl_crystal_density_meas     ?
_exptl_crystal_density_method     'not measured'
_exptl_crystal_F_000     1932
_exptl_absorpt_coefficient_mu     1.437
_exptl_absorpt_correction_type     multi-scan
_exptl_absorpt_process_details     '(SADABS; Sheldrick, 1996)'
_exptl_absorpt_correction_T_min     0.452
_exptl_absorpt_correction_T_max     0.544
_diffrn_ambient_temperature     294(2)
_diffrn_radiation_type     MoK\a
_diffrn_radiation_wavelength     0.71073
_diffrn_radiation_source     'fine-focus sealed tube'
_diffrn_radiation_monochromator     graphite
_diffrn_measurement_device_type     'Bruker SMART 1K CCD area-detector'
_diffrn_measurement_method     '\f and \w scans'
_diffrn_detector_area_resol_mean     ?
_diffrn_reflns_number     20409
_diffrn_reflns_av_R_equivalents     0.0581
_diffrn_reflns_av_sigmaI/netI     0.0743
_diffrn_reflns_theta_min     1.83
_diffrn_reflns_theta_max     25.00
_diffrn_reflns_theta_full     25.00
_diffrn_measured_fraction_theta_max     0.999
_diffrn_measured_fraction_theta_full     0.999
_diffrn_reflns_limit_h_min     -18
_diffrn_reflns_limit_h_max     14
_diffrn_reflns_limit_k_min     -15
_diffrn_reflns_limit_k_max     15
_diffrn_reflns_limit_l_min     -17
_diffrn_reflns_limit_l_max     24
_diffrn_standards_number     ?
_diffrn_standards_interval_count     ?
_diffrn_standards_interval_time     ?
_diffrn_standards_decay_%     ?
_reflns_number_total     7434
_reflns_number_gt     4248
_reflns_threshold_expression     >2\s(I)
_refine_ls_structure_factor_coef     Fsqd
_refine_ls_matrix_type     full
_refine_ls_R_factor_all     0.1218
_refine_ls_R_factor_gt     0.0642
_refine_ls_wR_factor_gt     0.1877
_refine_ls_wR_factor_ref     0.2121
_refine_ls_goodness_of_fit_ref     1.025
_refine_ls_restrained_S_all     1.033
_refine_ls_number_reflns     7434
_refine_ls_number_parameters     498
_refine_ls_number_restraints     3
_refine_ls_hydrogen_treatment     constr
_refine_ls_weighting_scheme     calc
_refine_ls_weighting_details
                 'calc w=1/[\s^2^(Fo^2^)+(0.1185P)^2^] where P=(Fo^2^+2Fc^2^)/3'
_atom_sites_solution_hydrogens     geom
_atom_sites_solution_primary     direct
_atom_sites_solution_secondary     difmap
_refine_ls_shift/su_max     0.018
_refine_ls_shift/su_mean     0.002
_refine_diff_density_max     0.839
_refine_diff_density_min     -0.392
_refine_ls_extinction_method     none
_refine_ls_extinction_coef     ?
loop_
    _atom_type_symbol
    _atom_type_description
    _atom_type_scat_dispersion_real
    _atom_type_scat_dispersion_imag
    _atom_type_scat_source
    'C' 'C' 0.0033 0.0016
                         'International Tables Vol C Tables 4.2.6.8 and 6.1.1.4'
    'H' 'H' 0.0000 0.0000
                         'International Tables Vol C Tables 4.2.6.8 and 6.1.1.4'
    'N' 'N' 0.0061 0.0033
                         'International Tables Vol C Tables 4.2.6.8 and 6.1.1.4'
    'O' 'O' 0.0106 0.0060
                         'International Tables Vol C Tables 4.2.6.8 and 6.1.1.4'
    'Cl' 'Cl' 0.1484 0.1585
                         'International Tables Vol C Tables 4.2.6.8 and 6.1.1.4'
    'Fe' 'Fe' 0.3463 0.8444
                         'International Tables Vol C Tables 4.2.6.8 and 6.1.1.4'
_computing_data_collection     'SMART (Bruker, 2007)'
_computing_cell_refinement     'SAINT (Bruker, 2007)'
_computing_data_reduction     'SAINT (Bruker, 2007)'
_computing_structure_solution     'SHELXTL (Sheldrick, 2008)'
_computing_structure_refinement     'SHELXTL (Sheldrick, 2008)'
_computing_molecular_graphics     'SHELXTL (Sheldrick, 2008)'
_computing_publication_material     'SHELXTL (Sheldrick, 2008)'
loop_
    _atom_site_type_symbol
    _atom_site_label
    _atom_site_fract_x
    _atom_site_fract_y
    _atom_site_fract_z
    _atom_site_U_iso_or_equiv
    _atom_site_adp_type
    _atom_site_calc_flag
    _atom_site_refinement_flags
    _atom_site_occupancy
    _atom_site_disorder_assembly
    _atom_site_disorder_group
    Fe Fe1 0.25729(6) 0.78424(6) 0.06260(4) 0.0388(3) Uani d . 1 . .
    Fe Fe2 0.21293(7) 0.12200(8) 0.71711(5) 0.0533(3) Uani d . 1 . .
    Fe Fe3 0.34590(7) 0.14054(7) 0.85736(5) 0.0505(3) Uani d . 1 . .
    Cl Cl1 0.27250(13) 0.18682(15) 0.94022(9) 0.0645(5) Uani d . 1 . .
    Cl Cl2 0.43389(15) 0.26757(15) 0.83747(11) 0.0765(6) Uani d . 1 . .
    Cl Cl3 0.42517(14) 0.00431(14) 0.88656(10) 0.0696(6) Uani d . 1 . .
    Cl Cl4 0.1307(2) 0.2590(2) 0.70798(16) 0.1203(11) Uani d . 1 . .
    Cl Cl5 0.12833(15) -0.01536(17) 0.70469(11) 0.0815(7) Uani d . 1 . .
    Cl Cl6 0.30925(16) 0.12534(15) 0.64332(11) 0.0811(7) Uani d . 1 . .
    O O1 0.2707(4) 0.1130(5) 0.7918(3) 0.0874(18) Uani d . 1 . .
    N N1 0.3671(4) 0.7608(4) 0.0213(2) 0.0440(13) Uani d . 1 . .
    N N2 0.2292(4) 0.6451(4) 0.0334(3) 0.0500(15) Uani d . 1 . .
    N N3 0.1978(3) 0.8384(4) -0.0180(2) 0.0431(13) Uani d . 1 . .
    N N4 0.1411(4) 0.7998(4) 0.0936(3) 0.0467(14) Uani d . 1 . .
    N N5 0.3138(3) 0.7370(4) 0.1461(2) 0.0393(12) Uani d . 1 . .
    N N6 0.2932(3) 0.9184(4) 0.0981(2) 0.0400(12) Uani d . 1 . .
    C C2 0.4338(4) 0.8226(5) 0.0168(3) 0.0475(17) Uani d . 1 . .
    H H27 0.4333 0.8864 0.0357 0.057 Uiso calc R 1 . .
    C C3 0.5060(5) 0.7928(7) -0.0164(3) 0.063(2) Uani d . 1 . .
    H H36 0.5519 0.8378 -0.0205 0.076 Uiso calc R 1 . .
    C C4 0.5088(6) 0.6978(7) -0.0427(3) 0.068(2) Uani d . 1 . .
    H H33 0.5571 0.6775 -0.0636 0.082 Uiso calc R 1 . .
    C C5 0.4394(6) 0.6325(6) -0.0380(3) 0.057(2) Uani d . 1 . .
    C C6 0.4341(7) 0.5289(7) -0.0641(3) 0.076(3) Uani d . 1 . .
    H H38 0.4798 0.5029 -0.0856 0.091 Uiso calc R 1 . .
    C C7 0.3610(8) 0.4702(7) -0.0565(4) 0.085(3) Uani d . 1 . .
    H H47 0.3588 0.4049 -0.0734 0.102 Uiso calc R 1 . .
    C C8 0.2901(6) 0.5047(6) -0.0244(4) 0.064(2) Uani d . 1 . .
    C C9 0.2164(8) 0.4478(6) -0.0139(4) 0.085(3) Uani d . 1 . .
    H H32 0.2108 0.3821 -0.0300 0.102 Uiso calc R 1 . .
    C C10 0.1525(7) 0.4877(7) 0.0196(5) 0.088(3) Uani d . 1 . .
    H H49 0.1036 0.4496 0.0277 0.105 Uiso calc R 1 . .
    C C11 0.1617(5) 0.5860(6) 0.0415(3) 0.062(2) Uani d . 1 . .
    H H37 0.1169 0.6127 0.0637 0.075 Uiso calc R 1 . .
    C C12 0.3679(5) 0.6666(5) -0.0059(3) 0.0440(16) Uani d . 1 . .
    C C13 0.2948(5) 0.6026(5) 0.0009(3) 0.0490(17) Uani d . 1 . .
    C C14 0.2293(5) 0.8619(5) -0.0731(3) 0.0508(18) Uani d . 1 . .
    H H26 0.2890 0.8547 -0.0765 0.061 Uiso calc R 1 . .
    C C15 0.1775(5) 0.8967(6) -0.1261(4) 0.063(2) Uani d . 1 . .
    H H45 0.2029 0.9139 -0.1635 0.076 Uiso calc R 1 . .
    C C16 0.0899(6) 0.9056(6) -0.1234(4) 0.069(2) Uani d . 1 . .
    H H20 0.0548 0.9260 -0.1594 0.083 Uiso calc R 1 . .
    C C17 0.0521(5) 0.8837(6) -0.0653(4) 0.066(2) Uani d . 1 . .
    C C18 -0.0379(6) 0.8918(8) -0.0552(4) 0.087(3) Uani d . 1 . .
    H H44 -0.0775 0.9122 -0.0889 0.105 Uiso calc R 1 . .
    C C19 -0.0667(5) 0.8707(8) 0.0018(4) 0.092(3) Uani d . 1 . .
    H H50 -0.1263 0.8757 0.0067 0.111 Uiso calc R 1 . .
    C C20 -0.0097(5) 0.8408(7) 0.0554(4) 0.068(2) Uani d . 1 . .
    C C21 -0.0344(5) 0.8189(7) 0.1172(5) 0.082(3) Uani d . 1 . .
    H H46 -0.0928 0.8239 0.1257 0.099 Uiso calc R 1 . .
    C C22 0.0263(6) 0.7905(7) 0.1645(4) 0.076(2) Uani d . 1 . .
    H H35 0.0095 0.7769 0.2054 0.092 Uiso calc R 1 . .
    C C23 0.1141(5) 0.7815(6) 0.1520(4) 0.062(2) Uani d . 1 . .
    H H43 0.1549 0.7622 0.1851 0.075 Uiso calc R 1 . .
    C C24 0.1109(4) 0.8498(5) -0.0134(3) 0.0482(17) Uani d . 1 . .
    C C25 0.0799(4) 0.8296(5) 0.0472(3) 0.0485(17) Uani d . 1 . .
    C C26 0.3254(4) 0.6437(5) 0.1694(3) 0.0484(17) Uani d . 1 . .
    H H28 0.3050 0.5893 0.1442 0.058 Uiso calc R 1 . .
    C C27 0.3662(5) 0.6239(5) 0.2291(4) 0.0580(19) Uani d . 1 . .
    H H18 0.3717 0.5573 0.2434 0.070 Uiso calc R 1 . .
    C C28 0.3980(5) 0.6995(6) 0.2667(3) 0.060(2) Uani d . 1 . .
    H H2 0.4250 0.6858 0.3072 0.072 Uiso calc R 1 . .
    C C29 0.3903(5) 0.7982(5) 0.2448(3) 0.0528(18) Uani d . 1 . .
    C C30 0.4249(6) 0.8884(6) 0.2784(4) 0.076(3) Uani d . 1 . .
    H H42 0.4580 0.8807 0.3174 0.091 Uiso calc R 1 . .
    C C31 0.4105(6) 0.9821(6) 0.2548(4) 0.076(3) Uani d . 1 . .
    H H48 0.4306 1.0379 0.2789 0.092 Uiso calc R 1 . .
    C C32 0.3649(5) 0.9978(5) 0.1934(3) 0.0542(19) Uani d . 1 . .
    C C33 0.3478(5) 1.0945(5) 0.1650(4) 0.062(2) Uani d . 1 . .
    H H34 0.3652 1.1535 0.1868 0.075 Uiso calc R 1 . .
    C C34 0.3054(5) 1.0992(5) 0.1050(4) 0.058(2) Uani d . 1 . .
    H H25 0.2939 1.1618 0.0857 0.070 Uiso calc R 1 . .
    C C35 0.2796(4) 1.0107(5) 0.0728(3) 0.0489(17) Uani d . 1 . .
    H H19 0.2515 1.0159 0.0318 0.059 Uiso calc R 1 . .
    C C36 0.3465(4) 0.8139(4) 0.1835(3) 0.0396(15) Uani d . 1 . .
    C C37 0.3342(4) 0.9128(5) 0.1575(3) 0.0405(15) Uani d . 1 . .
    C C51 0.2017(13) 0.6513(18) 0.8088(10) 0.128(9) Uani d PD 0.50 . .
    H H51A 0.1715 0.7143 0.8008 0.191 Uiso calc PR 0.50 . .
    H H51B 0.2320 0.6333 0.7721 0.191 Uiso calc PR 0.50 . .
    H H51C 0.2429 0.6583 0.8456 0.191 Uiso calc PR 0.50 . .
    C C52 0.1376(18) 0.570(2) 0.8211(13) 0.29(4) Uani d PD 0.50 . .
    H H52A 0.1042 0.5525 0.7813 0.347 Uiso calc PR 0.50 . .
    H H52B 0.1682 0.5104 0.8376 0.347 Uiso calc PR 0.50 . .
    O O2 0.0796(14) 0.6063(17) 0.8669(11) 0.183(10) Uani d PD 0.50 . .
    H H2A 0.0895 0.6664 0.8746 0.275 Uiso calc PR 0.50 . .
loop_
    _atom_site_aniso_label
    _atom_site_aniso_U_11
    _atom_site_aniso_U_22
    _atom_site_aniso_U_33
    _atom_site_aniso_U_12
    _atom_site_aniso_U_13
    _atom_site_aniso_U_23
    Fe1 0.0416(5) 0.0331(5) 0.0421(5) 0.0006(4) 0.0060(4) 0.0023(4)
    Fe2 0.0609(7) 0.0507(6) 0.0489(6) 0.0022(5) 0.0082(5) 0.0018(5)
    Fe3 0.0615(7) 0.0439(6) 0.0467(6) -0.0040(5) 0.0082(5) 0.0014(4)
    Cl1 0.0630(13) 0.0672(12) 0.0658(12) -0.0007(10) 0.0218(10) 0.0013(9)
    Cl2 0.0889(16) 0.0510(11) 0.0956(16) -0.0046(10) 0.0435(13) 0.0125(10)
    Cl3 0.0819(14) 0.0420(10) 0.0844(14) 0.0027(9) 0.0029(11) -0.0028(9)
    Cl4 0.116(2) 0.0853(18) 0.166(3) 0.0400(16) 0.050(2) 0.0337(17)
    Cl5 0.0851(16) 0.0794(15) 0.0809(15) -0.0258(12) 0.0116(12) -0.0001(11)
    Cl6 0.1018(17) 0.0544(12) 0.0941(16) -0.0114(11) 0.0504(13) -0.0036(11)
    O1 0.106(5) 0.089(4) 0.064(4) -0.003(3) -0.006(3) -0.002(3)
    N1 0.051(4) 0.039(3) 0.043(3) 0.012(3) 0.010(3) 0.006(2)
    N2 0.062(4) 0.042(3) 0.045(3) -0.007(3) -0.003(3) 0.004(3)
    N3 0.045(3) 0.042(3) 0.044(3) -0.006(2) 0.009(3) 0.007(2)
    N4 0.048(3) 0.044(3) 0.049(3) -0.004(3) 0.008(3) 0.012(3)
    N5 0.045(3) 0.031(3) 0.043(3) -0.002(2) 0.007(2) 0.004(2)
    N6 0.043(3) 0.030(3) 0.049(3) 0.001(2) 0.012(3) 0.003(2)
    C2 0.040(4) 0.054(4) 0.051(4) -0.002(3) 0.015(3) 0.002(3)
    C3 0.051(5) 0.087(6) 0.052(5) 0.000(4) 0.009(4) 0.017(4)
    C4 0.069(6) 0.097(7) 0.041(4) 0.037(5) 0.014(4) 0.004(4)
    C5 0.075(6) 0.062(5) 0.036(4) 0.026(4) 0.006(4) 0.010(3)
    C6 0.116(8) 0.074(6) 0.038(4) 0.056(6) 0.014(5) -0.006(4)
    C7 0.130(9) 0.054(5) 0.067(6) 0.026(6) -0.008(6) -0.008(4)
    C8 0.097(6) 0.043(4) 0.051(5) 0.016(4) 0.005(4) -0.011(3)
    C9 0.131(9) 0.038(5) 0.082(7) -0.009(5) -0.015(6) -0.006(4)
    C10 0.107(8) 0.054(5) 0.101(8) -0.024(5) 0.003(6) -0.003(5)
    C11 0.073(5) 0.049(4) 0.064(5) -0.016(4) 0.005(4) 0.001(4)
    C12 0.056(4) 0.044(4) 0.033(4) 0.016(3) 0.006(3) 0.005(3)
    C13 0.066(5) 0.043(4) 0.038(4) 0.006(3) 0.000(3) 0.005(3)
    C14 0.052(4) 0.058(4) 0.043(4) -0.003(3) 0.002(3) 0.006(3)
    C15 0.068(6) 0.072(5) 0.052(5) -0.004(4) 0.014(4) 0.013(4)
    C16 0.073(6) 0.087(6) 0.045(5) -0.001(5) -0.010(4) 0.015(4)
    C17 0.055(5) 0.088(6) 0.053(5) -0.005(4) 0.002(4) 0.009(4)
    C18 0.053(5) 0.141(9) 0.066(6) 0.002(5) -0.010(4) 0.025(6)
    C19 0.039(5) 0.160(10) 0.078(7) 0.008(5) 0.003(4) 0.023(6)
    C20 0.041(5) 0.097(6) 0.068(6) 0.005(4) 0.009(4) 0.019(4)
    C21 0.044(5) 0.116(8) 0.089(7) 0.008(5) 0.020(5) 0.013(6)
    C22 0.060(6) 0.103(7) 0.070(6) -0.001(5) 0.025(5) 0.020(5)
    C23 0.065(5) 0.066(5) 0.056(5) 0.001(4) 0.008(4) 0.014(4)
    C24 0.042(4) 0.049(4) 0.053(4) -0.008(3) 0.000(3) 0.006(3)
    C25 0.042(4) 0.056(4) 0.047(4) -0.005(3) 0.005(3) 0.007(3)
    C26 0.057(4) 0.034(4) 0.055(4) 0.001(3) 0.010(4) 0.004(3)
    C27 0.069(5) 0.046(4) 0.059(5) -0.001(4) 0.004(4) 0.010(4)
    C28 0.072(5) 0.062(5) 0.046(4) 0.001(4) 0.003(4) 0.019(4)
    C29 0.063(5) 0.054(4) 0.041(4) 0.004(4) 0.007(3) -0.003(3)
    C30 0.104(7) 0.069(6) 0.051(5) 0.008(5) -0.019(5) -0.005(4)
    C31 0.125(8) 0.053(5) 0.048(5) -0.003(5) -0.010(5) -0.019(4)
    C32 0.079(5) 0.038(4) 0.048(4) 0.000(4) 0.020(4) -0.005(3)
    C33 0.085(6) 0.037(4) 0.067(5) -0.005(4) 0.018(4) -0.009(3)
    C34 0.076(5) 0.031(4) 0.068(5) 0.010(3) 0.009(4) 0.003(3)
    C35 0.058(4) 0.035(4) 0.054(4) 0.005(3) 0.008(3) 0.006(3)
    C36 0.045(4) 0.034(3) 0.041(4) 0.000(3) 0.011(3) 0.001(3)
    C37 0.046(4) 0.040(4) 0.036(4) 0.001(3) 0.006(3) -0.002(3)
    C51 0.12(2) 0.16(2) 0.105(18) 0.066(18) 0.018(15) -0.036(16)
    C52 0.12(3) 0.45(8) 0.28(5) -0.07(4) -0.10(3) 0.30(6)
    O2 0.18(2) 0.147(18) 0.21(2) 0.007(16) -0.078(18) -0.017(16)
loop_
    _geom_bond_atom_site_label_1
    _geom_bond_atom_site_label_2
    _geom_bond_site_symmetry_2
    _geom_bond_distance
    _geom_bond_publ_flag
    Fe1 N4 . 1.958(6) Yes
    Fe1 N2 . 1.970(5) Yes
    Fe1 N6 . 1.979(5) Yes
    Fe1 N1 . 1.980(5) Yes
    Fe1 N3 . 1.982(5) Yes
    Fe1 N5 . 1.985(5) Yes
    Fe2 O1 . 1.735(5) Yes
    Fe2 Cl4 . 2.204(3) Yes
    Fe2 Cl6 . 2.223(2) Yes
    Fe2 Cl5 . 2.231(2) Yes
    Fe3 O1 . 1.756(5) Yes
    Fe3 Cl2 . 2.213(2) Yes
    Fe3 Cl3 . 2.227(2) Yes
    Fe3 Cl1 . 2.227(2) Yes
    N1 C2 . 1.318(8) ?
    N1 C12 . 1.367(8) ?
    N2 C11 . 1.319(9) ?
    N2 C13 . 1.379(9) ?
    N3 C14 . 1.323(8) ?
    N3 C24 . 1.353(8) ?
    N4 C23 . 1.343(8) ?
    N4 C25 . 1.353(8) ?
    N5 C26 . 1.330(7) ?
    N5 C36 . 1.351(8) ?
    N6 C35 . 1.337(7) ?
    N6 C37 . 1.346(7) ?
    C2 C3 . 1.411(10) ?
    C2 H27 . 0.9300 ?
    C3 C4 . 1.370(11) ?
    C3 H36 . 0.9300 ?
    C4 C5 . 1.380(11) ?
    C4 H33 . 0.9300 ?
    C5 C12 . 1.406(10) ?
    C5 C6 . 1.471(11) ?
    C6 C7 . 1.383(13) ?
    C6 H38 . 0.9300 ?
    C7 C8 . 1.399(12) ?
    C7 H47 . 0.9300 ?
    C8 C9 . 1.391(12) ?
    C8 C13 . 1.395(10) ?
    C9 C10 . 1.358(13) ?
    C9 H32 . 0.9300 ?
    C10 C11 . 1.377(11) ?
    C10 H49 . 0.9300 ?
    C11 H37 . 0.9300 ?
    C12 C13 . 1.420(10) ?
    C14 C15 . 1.387(9) ?
    C14 H26 . 0.9300 ?
    C15 C16 . 1.356(10) ?
    C15 H45 . 0.9300 ?
    C16 C17 . 1.418(10) ?
    C16 H20 . 0.9300 ?
    C17 C18 . 1.419(11) ?
    C17 C24 . 1.425(9) ?
    C18 C19 . 1.335(11) ?
    C18 H44 . 0.9300 ?
    C19 C20 . 1.419(11) ?
    C19 H50 . 0.9300 ?
    C20 C21 . 1.405(11) ?
    C20 C25 . 1.408(10) ?
    C21 C22 . 1.355(11) ?
    C21 H46 . 0.9300 ?
    C22 C23 . 1.399(11) ?
    C22 H35 . 0.9300 ?
    C23 H43 . 0.9300 ?
    C24 C25 . 1.415(9) ?
    C26 C27 . 1.373(9) ?
    C26 H28 . 0.9300 ?
    C27 C28 . 1.337(10) ?
    C27 H18 . 0.9300 ?
    C28 C29 . 1.381(9) ?
    C28 H2 . 0.9300 ?
    C29 C36 . 1.412(9) ?
    C29 C30 . 1.458(10) ?
    C30 C31 . 1.342(11) ?
    C30 H42 . 0.9300 ?
    C31 C32 . 1.425(10) ?
    C31 H48 . 0.9300 ?
    C32 C37 . 1.408(9) ?
    C32 C33 . 1.421(9) ?
    C33 C34 . 1.365(10) ?
    C33 H34 . 0.9300 ?
    C34 C35 . 1.389(9) ?
    C34 H25 . 0.9300 ?
    C35 H19 . 0.9300 ?
    C36 C37 . 1.420(8) ?
    C51 C52 . 1.487(18) ?
    C51 H51A . 0.9600 ?
    C51 H51B . 0.9600 ?
    C51 H51C . 0.9600 ?
    C52 O2 . 1.440(19) ?
    C52 H52A . 0.9700 ?
    C52 H52B . 0.9700 ?
    O2 H2A . 0.8200 ?
loop_
    _geom_angle_atom_site_label_1
    _geom_angle_atom_site_label_2
    _geom_angle_atom_site_label_3
    _geom_angle_site_symmetry_1
    _geom_angle_site_symmetry_3
    _geom_angle
    _geom_angle_publ_flag
    N4 Fe1 N2 . . 91.0(2) ?
    N4 Fe1 N6 . . 90.9(2) ?
    N2 Fe1 N6 . . 174.7(2) ?
    N4 Fe1 N1 . . 172.7(2) ?
    N2 Fe1 N1 . . 83.8(2) ?
    N6 Fe1 N1 . . 94.7(2) ?
    N4 Fe1 N3 . . 82.8(2) ?
    N2 Fe1 N3 . . 89.9(2) ?
    N6 Fe1 N3 . . 95.3(2) ?
    N1 Fe1 N3 . . 92.1(2) ?
    N4 Fe1 N5 . . 95.0(2) ?
    N2 Fe1 N5 . . 92.8(2) ?
    N6 Fe1 N5 . . 82.1(2) ?
    N1 Fe1 N5 . . 90.4(2) ?
    N3 Fe1 N5 . . 176.5(2) ?
    O1 Fe2 Cl4 . . 112.4(2) ?
    O1 Fe2 Cl6 . . 107.8(2) ?
    Cl4 Fe2 Cl6 . . 109.44(11) ?
    O1 Fe2 Cl5 . . 107.4(2) ?
    Cl4 Fe2 Cl5 . . 109.35(12) ?
    Cl6 Fe2 Cl5 . . 110.45(9) ?
    O1 Fe3 Cl2 . . 112.5(2) ?
    O1 Fe3 Cl3 . . 110.9(2) ?
    Cl2 Fe3 Cl3 . . 109.50(9) ?
    O1 Fe3 Cl1 . . 108.7(2) ?
    Cl2 Fe3 Cl1 . . 107.12(9) ?
    Cl3 Fe3 Cl1 . . 107.94(9) ?
    Fe2 O1 Fe3 . . 160.6(4) ?
    C2 N1 C12 . . 119.9(6) ?
    C2 N1 Fe1 . . 129.0(5) ?
    C12 N1 Fe1 . . 111.1(4) ?
    C11 N2 C13 . . 115.8(6) ?
    C11 N2 Fe1 . . 131.7(6) ?
    C13 N2 Fe1 . . 112.4(5) ?
    C14 N3 C24 . . 117.9(6) ?
    C14 N3 Fe1 . . 130.4(5) ?
    C24 N3 Fe1 . . 111.7(4) ?
    C23 N4 C25 . . 117.1(6) ?
    C23 N4 Fe1 . . 129.8(5) ?
    C25 N4 Fe1 . . 113.1(4) ?
    C26 N5 C36 . . 116.7(5) ?
    C26 N5 Fe1 . . 130.4(4) ?
    C36 N5 Fe1 . . 112.8(4) ?
    C35 N6 C37 . . 117.4(5) ?
    C35 N6 Fe1 . . 129.5(4) ?
    C37 N6 Fe1 . . 113.1(4) ?
    N1 C2 C3 . . 120.7(7) ?
    N1 C2 H27 . . 119.7 ?
    C3 C2 H27 . . 119.7 ?
    C4 C3 C2 . . 120.2(8) ?
    C4 C3 H36 . . 119.9 ?
    C2 C3 H36 . . 119.9 ?
    C3 C4 C5 . . 119.5(7) ?
    C3 C4 H33 . . 120.2 ?
    C5 C4 H33 . . 120.3 ?
    C4 C5 C12 . . 118.2(7) ?
    C4 C5 C6 . . 124.9(8) ?
    C12 C5 C6 . . 116.9(8) ?
    C7 C6 C5 . . 119.9(8) ?
    C7 C6 H38 . . 120.1 ?
    C5 C6 H38 . . 120.1 ?
    C6 C7 C8 . . 122.9(8) ?
    C6 C7 H47 . . 118.6 ?
    C8 C7 H47 . . 118.6 ?
    C9 C8 C13 . . 117.2(8) ?
    C9 C8 C7 . . 125.1(8) ?
    C13 C8 C7 . . 117.7(9) ?
    C10 C9 C8 . . 120.2(8) ?
    C10 C9 H32 . . 119.9 ?
    C8 C9 H32 . . 119.9 ?
    C9 C10 C11 . . 118.5(9) ?
    C9 C10 H49 . . 120.7 ?
    C11 C10 H49 . . 120.7 ?
    N2 C11 C10 . . 125.0(9) ?
    N2 C11 H37 . . 117.5 ?
    C10 C11 H37 . . 117.5 ?
    N1 C12 C5 . . 121.5(7) ?
    N1 C12 C13 . . 117.7(6) ?
    C5 C12 C13 . . 120.8(7) ?
    N2 C13 C8 . . 123.1(7) ?
    N2 C13 C12 . . 115.0(6) ?
    C8 C13 C12 . . 121.9(7) ?
    N3 C14 C15 . . 123.2(7) ?
    N3 C14 H26 . . 118.4 ?
    C15 C14 H26 . . 118.4 ?
    C16 C15 C14 . . 120.0(7) ?
    C16 C15 H45 . . 120.0 ?
    C14 C15 H45 . . 120.0 ?
    C15 C16 C17 . . 119.8(7) ?
    C15 C16 H20 . . 120.1 ?
    C17 C16 H20 . . 120.1 ?
    C18 C17 C16 . . 125.7(7) ?
    C18 C17 C24 . . 118.4(7) ?
    C16 C17 C24 . . 115.8(7) ?
    C19 C18 C17 . . 121.0(7) ?
    C19 C18 H44 . . 119.5 ?
    C17 C18 H44 . . 119.5 ?
    C18 C19 C20 . . 122.3(8) ?
    C18 C19 H50 . . 118.8 ?
    C20 C19 H50 . . 118.8 ?
    C21 C20 C25 . . 115.5(7) ?
    C21 C20 C19 . . 125.9(7) ?
    C25 C20 C19 . . 118.6(7) ?
    C22 C21 C20 . . 120.4(7) ?
    C22 C21 H46 . . 119.8 ?
    C20 C21 H46 . . 119.8 ?
    C21 C22 C23 . . 120.2(8) ?
    C21 C22 H35 . . 119.9 ?
    C23 C22 H35 . . 119.9 ?
    N4 C23 C22 . . 121.9(7) ?
    N4 C23 H43 . . 119.0 ?
    C22 C23 H43 . . 119.0 ?
    N3 C24 C25 . . 116.6(6) ?
    N3 C24 C17 . . 123.3(7) ?
    C25 C24 C17 . . 120.0(6) ?
    N4 C25 C20 . . 124.9(7) ?
    N4 C25 C24 . . 115.5(6) ?
    C20 C25 C24 . . 119.6(6) ?
    N5 C26 C27 . . 123.1(6) ?
    N5 C26 H28 . . 118.4 ?
    C27 C26 H28 . . 118.4 ?
    C28 C27 C26 . . 120.6(7) ?
    C28 C27 H18 . . 119.7 ?
    C26 C27 H18 . . 119.7 ?
    C27 C28 C29 . . 119.4(7) ?
    C27 C28 H2 . . 120.3 ?
    C29 C28 H2 . . 120.3 ?
    C28 C29 C36 . . 117.3(6) ?
    C28 C29 C30 . . 126.3(7) ?
    C36 C29 C30 . . 116.4(6) ?
    C31 C30 C29 . . 122.1(7) ?
    C31 C30 H42 . . 118.9 ?
    C29 C30 H42 . . 118.9 ?
    C30 C31 C32 . . 121.2(7) ?
    C30 C31 H48 . . 119.4 ?
    C32 C31 H48 . . 119.4 ?
    C37 C32 C33 . . 116.6(6) ?
    C37 C32 C31 . . 118.8(6) ?
    C33 C32 C31 . . 124.5(7) ?
    C34 C33 C32 . . 118.8(6) ?
    C34 C33 H34 . . 120.6 ?
    C32 C33 H34 . . 120.6 ?
    C33 C34 C35 . . 120.2(6) ?
    C33 C34 H25 . . 119.9 ?
    C35 C34 H25 . . 119.9 ?
    N6 C35 C34 . . 123.0(6) ?
    N6 C35 H19 . . 118.5 ?
    C34 C35 H19 . . 118.5 ?
    N5 C36 C29 . . 122.8(6) ?
    N5 C36 C37 . . 115.9(5) ?
    C29 C36 C37 . . 121.3(6) ?
    N6 C37 C32 . . 124.0(6) ?
    N6 C37 C36 . . 116.1(5) ?
    C32 C37 C36 . . 119.9(6) ?
    C52 C51 H51A . . 109.3 ?
    C52 C51 H51B . . 109.6 ?
    H51A C51 H51B . . 109.5 ?
    C52 C51 H51C . . 109.5 ?
    H51A C51 H51C . . 109.5 ?
    H51B C51 H51C . . 109.5 ?
    O2 C52 C51 . . 109.5(17) ?
    O2 C52 H52A . . 109.9 ?
    C51 C52 H52A . . 109.7 ?
    O2 C52 H52B . . 109.8 ?
    C51 C52 H52B . . 109.7 ?
    H52A C52 H52B . . 108.2 ?
    C52 O2 H2A . . 109.5 ?
data_global
_journal_date_recd_electronic     2008-10-13
_journal_date_accepted     2008-11-01
_journal_name_full     'Acta Crystallographica, Section E'
_journal_year     2008
_journal_volume     64
_journal_issue     12
_journal_page_first     m1514
_journal_page_last     m1514
_journal_paper_category     QM
_journal_coeditor_code     HY2160
loop_
    _publ_contact_author_name
    'Dr. Liu-He Wei'
_publ_contact_author_address
;
Department of Chemistry
Zhengzhou University
Zhengzhou 450001
People's Republic of China
;
_publ_contact_author_email     'weiliuhe@zzu.edu.cn'
_publ_contact_author_Phone     '86-0371-67781205'
_publ_section_title
;
Tris(1,10-phenanthroline-\k^2^<i>N</i>,<i>N</i>')iron(II)
\m-oxido-bis[trichloridoferrate(III)] ethanol hemisolvate
;
loop_
    _publ_author_name
    _publ_author_address
    'Li, Zhan-Xian'
;
Department of Chemistry
Zhengzhou University
Zhengzhou 450001
People's Republic of China
;
    'Yu, Ming-Ming'
;
Department of Chemistry
Zhengzhou University
Zhengzhou 450001
People's Republic of China
;
    'Zhang, Yu-Na'
;
Department of Chemistry
Zhengzhou University
Zhengzhou 450001
People's Republic of China
;
    'Wei, Liu-He'
;
Department of Chemistry
Zhengzhou University
Zhengzhou 450001
People's Republic of China
;
