# Supplementary material for: Tris(1,10-phenanthroline-κ2 N,N′)iron(II) μ-oxido-bis[trichloridoferrate(III)] ethanol hemisolvate
Source: Acta Crystallogr Sect E Struct Rep Online. 2008 Nov 8;64(Pt 12):m1514. doi: 10.1107/S1600536808035897 (PMC2959834; doi:10.1107/S1600536808035897)
Supplement: Supplementary file 2 [file e-64-m1514-Isup2.hkl]

# 
# h,k,l, Fc-squared, Fo-squared, sigma(Fo-squared) and status flag 
# 
data_I
_shelx_title ' CDT in P2(1)/c' 
_shelx_refln_list_code          4 
_shelx_F_calc_maximum      454.79 
_exptl_crystal_F_000      2020.00 
_reflns_d_resolution_high  0.8409 
 
loop_ 
 _symmetry_equiv_pos_as_xyz 
 'x, y, z' 
 '-x, y+1/2, -z+1/2' 
 '-x, -y, -z' 
 'x, -y-1/2, z-1/2' 
 
_cell_length_a    15.3536 
_cell_length_b    13.1857 
_cell_length_c    20.8975 
_cell_angle_alpha  90.000 
_cell_angle_beta   94.701 
_cell_angle_gamma  90.000 
 
_shelx_F_squared_multiplier     1.000 
 
loop_ 
 _refln_index_h 
 _refln_index_k 
 _refln_index_l 
 _refln_F_squared_calc 
 _refln_F_squared_meas 
 _refln_F_squared_sigma 
 _refln_observed_status 
   2   0   0    96801.41   109619.16   2487.78 o 
   3   0   0    19267.17    14688.98    386.17 o 
   4   0   0     7225.26    11106.75    328.76 o 
   5   0   0     1955.19     2068.62    165.21 o 
   6   0   0     3853.81     3614.39    117.27 o 
   7   0   0     2756.19     2801.42    250.60 o 
   8   0   0      423.98      380.05     59.38 o 
   9   0   0     5584.95     5310.35    171.41 o 
  10   0   0     2976.11     2979.79    138.82 o 
  11   0   0      107.00       40.21     67.64 o 
  12   0   0       22.36       77.33    137.81 o 
  13   0   0     5002.28     5517.08    347.03 o 
  14   0   0     2376.89     2775.03    270.17 o 
  15   0   0       68.98      547.94    180.51 o 
  16   0   0       31.76       52.18    154.18 o 
  17   0   0      307.30      627.40    195.45 o 
  18   0   0        7.20       49.34    165.80 o 
   1   1   0     7288.36     9878.16    174.52 o 
   2   1   0      506.64     1169.23     46.11 o 
   3   1   0     1466.82     1754.32     70.18 o 
   4   1   0      498.72      721.99     59.46 o 
   5   1   0       83.86       53.18     30.51 o 
   6   1   0      508.45      610.84     44.30 o 
   7   1   0    10308.34    10433.88    171.08 o 
   8   1   0     1203.54     1285.91     61.21 o 
   9   1   0      520.72      515.38     50.03 o 
  10   1   0     1651.72     1700.31     79.21 o 
  11   1   0      588.83      706.15     67.01 o 
  12   1   0       60.65       80.82     65.64 o 
  13   1   0     1724.25     1613.79    156.25 o 
  14   1   0      294.80      186.71    109.01 o 
  15   1   0     1915.44     1927.61    171.35 o 
  16   1   0       21.85      288.94    115.20 o 
  17   1   0      432.64      728.26    164.26 o 
  18   1   0       51.37      128.42    123.32 o 
   0   2   0    31463.47    23800.86    571.18 o 
   1   2   0        0.43      479.27     38.78 o 
   2   2   0      193.88      166.10     34.63 o 
   3   2   0      660.80     1627.52     73.18 o 
   4   2   0     9131.21    12244.94    202.28 o 
   5   2   0     1100.86     1072.91     53.96 o 
   6   2   0      864.42     1094.24     58.97 o 
   7   2   0      103.78      134.85     41.11 o 
   8   2   0     7389.56     7609.52    170.73 o 
   9   2   0       75.32       54.73     33.55 o 
  10   2   0     1939.66     2058.43    137.60 o 
  11   2   0      574.43      572.32     75.37 o 
  12   2   0      700.68      737.38     84.28 o 
  13   2   0      437.61      271.22    107.85 o 
  14   2   0      489.23      542.22    120.55 o 
  15   2   0      204.03      170.47    109.44 o 
  16   2   0      280.76      459.54    129.31 o 
  17   2   0      540.36      690.30    216.09 o 
  18   2   0       28.61      290.28    168.29 o 
   1   3   0    13077.96    12267.00    205.21 o 
   2   3   0    10889.95    11894.33    192.98 o 
   3   3   0    32976.32    33242.11    577.90 o 
   4   3   0    10664.13    12786.99    213.53 o 
   5   3   0       10.70        0.00     25.58 o 
   6   3   0    15884.30    14308.64    247.02 o 
   7   3   0      505.89      691.02     56.41 o 
   8   3   0     2687.87     2752.34    158.13 o 
   9   3   0     1280.33     1330.51     69.99 o 
  10   3   0        0.03       22.62     40.33 o 
  11   3   0        0.94        5.01     33.02 o 
  12   3   0        6.71       15.66     52.52 o 
  13   3   0      252.69      207.45     74.70 o 
  14   3   0      144.03      177.78    106.35 o 
  15   3   0       11.98        7.54    107.17 o 
  16   3   0      326.15      160.12    121.98 o 
  17   3   0       23.69       68.48    115.71 o 
   0   4   0    11346.27    11988.81    250.01 o 
   1   4   0     3539.69     4083.19     84.31 o 
   2   4   0    24286.45    25926.21    386.35 o 
   3   4   0    20019.99    20296.94    315.76 o 
   4   4   0     5551.79     6556.45    169.54 o 
   5   4   0      379.51      415.57     44.44 o 
   6   4   0    12412.20    11995.91    255.48 o 
   7   4   0    41040.54    41316.64    614.37 o 
   8   4   0    10800.71    11067.23    223.05 o 
   9   4   0     3496.25     3391.05    141.84 o 
  10   4   0     1102.60      992.14     84.02 o 
  11   4   0        5.65       65.26     59.78 o 
  12   4   0      354.55      306.82     71.24 o 
  13   4   0      385.46      152.93    102.02 o 
  14   4   0      436.01      411.93    114.32 o 
  15   4   0        2.14        0.00    103.48 o 
  16   4   0     1132.50     1499.57    168.06 o 
  17   4   0      119.30        0.00    110.00 o 
   1   5   0     8702.37     7000.93    126.36 o 
   2   5   0     5151.57     6552.76    139.33 o 
   3   5   0    12016.24    13277.38    232.66 o 
   4   5   0    16545.11    18012.74    298.13 o 
   5   5   0     1314.50     1295.66     88.05 o 
   6   5   0      466.47      353.74     51.65 o 
   7   5   0      686.61      679.97     74.95 o 
   8   5   0        8.35       56.65     61.12 o 
   9   5   0     1026.15     1285.91     87.24 o 
  10   5   0      117.43       54.09     72.92 o 
  11   5   0       24.80        0.00    115.75 o 
  12   5   0       24.39       17.55    103.49 o 
  13   5   0      119.62      221.06     83.36 o 
  14   5   0      246.60      352.08    113.71 o 
  15   5   0      134.10      145.48    115.96 o 
  16   5   0      172.23      132.09    121.63 o 
  17   5   0       14.21        0.00    115.81 o 
   0   6   0     6763.23     8183.32    209.94 o 
   1   6   0     1992.43     1589.04     92.42 o 
   2   6   0      448.65      690.78     52.93 o 
   3   6   0      457.08      441.29     47.27 o 
   4   6   0      654.50      815.10     59.61 o 
   5   6   0     1374.20     1613.82     80.76 o 
   6   6   0      197.59      175.96     34.60 o 
   7   6   0       93.54      126.89     48.93 o 
   8   6   0      456.97      582.02     69.30 o 
   9   6   0      175.56      177.93     78.77 o 
  10   6   0        5.61       97.62     80.86 o 
  11   6   0       68.54        0.00     94.53 o 
  12   6   0       32.66      165.33     95.91 o 
  13   6   0      635.00      607.26     91.92 o 
  14   6   0      463.78      512.39     94.76 o 
  15   6   0       60.43        0.00    111.85 o 
  16   6   0       76.18        2.07    114.13 o 
   1   7   0     3442.29     2992.98    220.96 o 
   2   7   0      519.17      489.67     54.01 o 
   3   7   0     1394.00     1718.26     83.07 o 
   4   7   0     3277.92     3347.88    111.87 o 
   5   7   0      502.25      481.98     57.71 o 
   6   7   0       69.99      164.43     47.73 o 
   7   7   0        0.37       19.54     43.78 o 
   8   7   0     1849.12     1753.11    101.32 o 
   9   7   0      119.54      186.28     65.26 o 
  10   7   0     2948.97     3296.11    181.86 o 
  11   7   0      142.50      100.70    130.34 o 
  12   7   0      236.17      355.03    108.33 o 
  13   7   0      674.94      714.58    126.23 o 
  14   7   0       25.88      134.76    101.43 o 
  15   7   0       15.87        0.00    157.62 o 
  16   7   0       81.45        0.00    113.65 o 
   0   8   0    36987.18    38698.05    882.63 o 
   1   8   0     1628.81     1467.36     86.40 o 
   2   8   0     2053.95     2092.16     96.48 o 
   3   8   0      172.28      210.13     49.16 o 
   4   8   0     3477.92     3454.20    121.17 o 
   5   8   0      382.88      431.39     76.81 o 
   6   8   0       21.72       66.64     51.59 o 
   7   8   0      122.65       81.04     47.49 o 
   8   8   0     1426.01     1535.36    102.80 o 
   9   8   0     5546.03     5881.28    270.29 o 
  10   8   0        7.76       38.27     90.54 o 
  11   8   0      883.97     1170.28    139.23 o 
  12   8   0      402.91      402.29    115.58 o 
  13   8   0       27.04        0.00     99.11 o 
  14   8   0      410.92      652.57    134.92 o 
  15   8   0       85.06      167.61    180.39 o 
   1   9   0     6637.03     6220.07    168.38 o 
   2   9   0      877.04     1039.33     91.17 o 
   3   9   0      103.21       75.33     48.17 o 
   4   9   0       47.22       12.73     47.21 o 
   5   9   0      792.94      851.47     82.00 o 
   6   9   0      126.48       94.31     76.68 o 
   7   9   0      178.62      243.13     68.66 o 
   8   9   0      360.47      237.81    108.22 o 
   9   9   0        1.59        0.00     87.64 o 
  10   9   0      144.24      126.47     99.78 o 
  11   9   0      321.83      174.48    258.43 o 
  12   9   0      112.48       84.24    104.24 o 
  13   9   0        2.50        0.00     98.41 o 
  14   9   0       48.01       70.81    114.58 o 
   0  10   0     3392.77     3385.72    157.80 o 
   1  10   0       95.85      104.86     55.21 o 
   2  10   0      232.26      217.41     61.97 o 
   3  10   0       56.75       84.98     54.71 o 
   4  10   0      943.21      896.61     85.48 o 
   5  10   0       86.48       21.82     54.98 o 
   6  10   0     2152.06     2216.21    123.13 o 
   7  10   0     2912.65     3093.73    163.73 o 
   8  10   0      125.11      104.29     70.63 o 
   9  10   0     2505.41     2966.14    185.91 o 
  10  10   0       68.07       91.99     99.28 o 
  11  10   0        1.95        0.00     89.80 o 
  12  10   0       48.13        0.00     96.08 o 
  13  10   0      108.87      177.22    113.62 o 
  14  10   0        2.13       30.41    115.35 o 
   1  11   0       76.47        0.00     63.18 o 
   2  11   0       33.74      122.65     61.43 o 
   3  11   0     1295.84     1519.02    106.59 o 
   4  11   0        8.27       58.76     83.65 o 
   5  11   0        6.46       73.05     63.66 o 
   6  11   0      665.70      705.59    151.44 o 
   7  11   0     1291.25     1179.07    111.08 o 
   8  11   0      795.24      915.42    107.72 o 
   9  11   0     1373.78     1415.92    150.12 o 
  10  11   0       12.07        0.00     93.06 o 
  11  11   0      551.21      699.29    204.11 o 
  12  11   0       72.94       97.23    112.56 o 
   0  12   0      479.11      674.13    138.76 o 
   1  12   0        9.20      118.49     73.23 o 
   2  12   0     2256.07     2311.37    159.79 o 
   3  12   0        0.81      146.95    101.22 o 
   4  12   0     2093.72     1991.64    125.84 o 
   5  12   0      136.56       84.99     69.76 o 
   6  12   0       42.51       82.98     86.15 o 
   7  12   0      854.22      935.38    157.69 o 
   8  12   0      316.84      290.18    189.76 o 
   9  12   0        0.16        0.00     96.58 o 
  10  12   0      154.10        0.00    103.16 o 
  11  12   0       44.47      165.19    117.96 o 
   1  13   0       18.20       45.46     66.98 o 
   2  13   0      106.70       63.83     92.86 o 
   3  13   0      313.65      314.90    147.42 o 
   4  13   0       29.08       78.48     69.28 o 
   5  13   0     1702.18     1734.36    127.46 o 
   6  13   0      396.34      422.35     91.10 o 
   7  13   0     1071.24     1066.47    114.09 o 
   8  13   0      692.56      717.50    138.51 o 
   9  13   0      374.87      297.83    127.75 o 
  10  13   0       75.85        0.00    118.31 o 
   0  14   0     1543.92     1315.76    196.64 o 
   1  14   0      242.46      379.27     93.36 o 
   2  14   0      389.72      389.46    146.00 o 
   3  14   0      154.23      228.86    140.07 o 
   4  14   0       55.47        0.00     81.50 o 
   5  14   0        6.50        0.00    160.23 o 
   6  14   0      199.35      251.27    142.66 o 
   7  14   0       12.87      144.78    105.58 o 
   8  14   0      307.48      396.29    127.92 o 
   1  15   0     1537.35     2097.18    227.36 o 
   2  15   0      507.94      861.14    139.59 o 
   3  15   0     1489.88     1804.83    174.96 o 
   4  15   0        0.41       68.37    101.00 o 
   5  15   0      550.71      404.94    127.54 o 
 -18   1   1        5.54      257.56    131.59 o 
 -17   1   1       26.15      120.48    119.05 o 
 -16   1   1       30.97       62.34    182.41 o 
 -15   1   1        3.28      278.23    112.54 o 
 -14   1   1      254.03      382.57    110.18 o 
 -13   1   1      401.66      390.33    110.42 o 
 -12   1   1      675.29      724.70     70.97 o 
 -11   1   1      116.02      123.03     54.33 o 
 -10   1   1     4875.39     4881.28    125.63 o 
  -9   1   1       19.04        0.00     23.13 o 
  -8   1   1     1664.60     1711.82     83.23 o 
  -7   1   1       97.11       28.01     28.46 o 
  -6   1   1     4238.39     4381.02    121.71 o 
  -5   1   1       38.03      184.60     38.65 o 
  -4   1   1     2392.05     1578.60    360.67 o 
  -3   1   1    24164.66    32780.63    555.09 o 
  -2   1   1     1418.33      103.60     19.44 o 
  -1   1   1    11986.16     7777.10    140.21 o 
   0   1   1    12863.60     7958.82    323.54 o 
   1   1   1    31378.25    15140.38    260.23 o 
   2   1   1    16845.61     7579.09    151.95 o 
   3   1   1     4002.50     3562.93     80.53 o 
   4   1   1      123.46      583.49     44.87 o 
   5   1   1     1214.71      722.29     64.78 o 
   6   1   1      864.85      985.14     46.39 o 
   7   1   1       10.55        9.73     26.24 o 
   8   1   1     2465.68     2703.49     81.05 o 
   9   1   1      383.61      358.43     46.39 o 
  10   1   1      417.86      411.24     52.98 o 
  11   1   1     1360.26     1561.76     99.16 o 
  12   1   1      469.85      444.70    167.35 o 
  13   1   1     2831.76     3029.77    191.17 o 
  14   1   1       77.67        0.00    102.39 o 
  15   1   1      360.44      445.12    122.19 o 
  16   1   1        3.05      170.59    186.80 o 
  17   1   1        0.52      149.43    118.70 o 
  18   1   1        5.47      155.48    126.37 o 
 -18   2   1      157.42      313.94    133.15 o 
 -17   2   1      226.46      182.60    223.56 o 
 -16   2   1      520.77      696.68    135.69 o 
 -15   2   1     1115.38      868.84    156.67 o 
 -14   2   1      443.09      606.33    120.93 o 
 -13   2   1      959.57      902.37     97.95 o 
 -12   2   1       37.90       30.38     57.40 o 
 -11   2   1      381.65      438.92     74.67 o 
 -10   2   1       27.99        0.00     39.74 o 
  -9   2   1    10314.79    10507.75    188.20 o 
  -8   2   1       16.12      110.52     37.19 o 
  -7   2   1      120.27       50.17     31.32 o 
  -6   2   1      176.83      345.22     45.36 o 
  -5   2   1      630.64      466.78     54.81 o 
  -4   2   1    21257.64    19944.84    369.08 o 
  -3   2   1     9468.79     8821.47    150.58 o 
  -2   2   1    57929.77    63357.69   1249.10 o 
  -1   2   1     1917.65      962.91     43.29 o 
   0   2   1    61403.55    78191.05   1261.64 o 
   1   2   1     1121.33      982.24     44.70 o 
   2   2   1      503.47      848.83     47.78 o 
   3   2   1      389.63      186.84     80.06 o 
   4   2   1       22.11       52.10     29.63 o 
   5   2   1     1905.44     2141.81     71.16 o 
   6   2   1        8.17       28.15     29.62 o 
   7   2   1     6068.29     5744.47    156.40 o 
   8   2   1      561.50      681.07     49.70 o 
   9   2   1      139.05       83.13     38.51 o 
  10   2   1      154.39      106.52     53.96 o 
  11   2   1      243.91      304.29     66.75 o 
  12   2   1      442.92      424.48    110.45 o 
  13   2   1      223.21      300.28    110.54 o 
  14   2   1      664.68      654.90    129.56 o 
  15   2   1        3.53        0.00    102.45 o 
  16   2   1      267.40      284.07    126.33 o 
  17   2   1        7.00       13.02    118.11 o 
 -17   3   1      133.30      172.51    144.46 o 
 -16   3   1        0.44      190.43    124.18 o 
 -15   3   1       63.46      316.30    114.12 o 
 -14   3   1       25.30        0.00     94.45 o 
 -13   3   1      804.69      762.42    122.22 o 
 -12   3   1      306.56      338.44     70.45 o 
 -11   3   1      288.32      351.22     59.23 o 
 -10   3   1     1431.42     1624.59     82.58 o 
  -9   3   1        1.95        0.00     39.03 o 
  -8   3   1    16295.07    15431.29    278.83 o 
  -7   3   1     2927.11     2994.63    101.04 o 
  -6   3   1     9218.04     8413.03    229.35 o 
  -5   3   1      932.09     1098.61     72.00 o 
  -4   3   1     4109.85     4286.23    129.94 o 
  -3   3   1    24817.75    24099.67    356.62 o 
  -2   3   1     3911.09     3007.25     75.99 o 
  -1   3   1      360.98      163.59     26.21 o 
   0   3   1    66542.97    70505.45    952.84 o 
   1   3   1    60190.48    69529.78    820.04 o 
   2   3   1    32918.03    29588.36    516.18 o 
   3   3   1     8791.36     8051.61    146.21 o 
   4   3   1     7862.29     8553.99    132.46 o 
   5   3   1     4414.96     4669.31    109.96 o 
   6   3   1     9149.16     7662.49    156.81 o 
   7   3   1     2166.23     1847.08     79.72 o 
   8   3   1       11.52       85.83     41.11 o 
   9   3   1     1377.06     1404.29     82.96 o 
  10   3   1     3223.29     3418.81    170.41 o 
  11   3   1     2764.80     2813.32    124.66 o 
  12   3   1      292.49      176.18     70.12 o 
  13   3   1     1571.87     1750.08    347.74 o 
  14   3   1       14.30        0.00     91.71 o 
  15   3   1     1809.94     1867.57    247.40 o 
  16   3   1        1.12        0.00     99.46 o 
  17   3   1      501.06      520.25    138.33 o 
 -17   4   1      352.58      392.92    159.52 o 
 -16   4   1       66.41       88.88    110.77 o 
 -15   4   1      564.16      635.67    128.82 o 
 -14   4   1        5.60        0.00     62.73 o 
 -13   4   1      734.93      774.18     91.69 o 
 -12   4   1        3.83       90.57     67.31 o 
 -11   4   1     1973.33     2112.82     95.39 o 
 -10   4   1     1427.94     1607.58     83.45 o 
  -9   4   1      295.15      355.96     59.62 o 
  -8   4   1     1281.56     1482.01     82.82 o 
  -7   4   1      202.69      192.94     47.14 o 
  -6   4   1     3675.55     3783.84    136.52 o 
  -5   4   1     4366.13     3844.28    318.30 o 
  -4   4   1     2911.70     2892.63     87.89 o 
  -3   4   1       47.15       80.68     29.95 o 
  -2   4   1     5277.19     4696.93    105.95 o 
  -1   4   1     1391.08     1632.80     61.82 o 
   0   4   1     9694.60    10575.01    160.21 o 
   1   4   1     7321.74     7334.06    122.49 o 
   2   4   1      347.69      282.83     34.68 o 
   3   4   1     5255.98     5172.06    241.71 o 
   4   4   1     3526.51     3760.50     78.93 o 
   5   4   1      354.85      300.46     58.57 o 
   6   4   1      427.04      548.04     81.54 o 
   7   4   1     2922.01     2999.65    104.53 o 
   8   4   1     4242.18     4349.38    127.56 o 
   9   4   1        5.15       58.27     48.12 o 
  10   4   1      410.57      420.65     94.91 o 
  11   4   1       25.87       82.58     42.41 o 
  12   4   1       50.06        0.00     50.22 o 
  13   4   1       52.16        0.00     85.24 o 
  14   4   1       36.83        0.00     95.54 o 
  15   4   1       82.40      133.57    112.47 o 
  16   4   1        0.77        0.00    107.79 o 
  17   4   1      186.61      376.43    131.58 o 
 -17   5   1      431.34      377.91    135.04 o 
 -16   5   1      228.22      127.03    176.12 o 
 -15   5   1      391.31      447.20    127.70 o 
 -14   5   1       18.49      112.85     75.94 o 
 -13   5   1      853.79      782.37    122.57 o 
 -12   5   1      558.93      526.17     84.50 o 
 -11   5   1      309.59      218.99    127.85 o 
 -10   5   1      730.44      890.58     82.71 o 
  -9   5   1       16.23       31.96     53.88 o 
  -8   5   1       11.25        0.00     56.46 o 
  -7   5   1     3657.43     3130.20    371.38 o 
  -6   5   1      235.12      139.74     57.02 o 
  -5   5   1       35.11       19.18     35.34 o 
  -4   5   1     4633.73     5295.60    142.81 o 
  -3   5   1     6478.86     6072.35    147.54 o 
  -2   5   1     7435.72     7329.14    230.64 o 
  -1   5   1    10804.93    10391.61    190.89 o 
   0   5   1    15342.32    16239.16    234.66 o 
   1   5   1    21075.51    20789.20    336.21 o 
   2   5   1     6698.41     7241.39    149.52 o 
   3   5   1     2984.87     2420.57     81.50 o 
   4   5   1    10324.14     9612.29    173.96 o 
   5   5   1        2.15       86.82     35.61 o 
   6   5   1    21503.96    20736.16    345.52 o 
   7   5   1     3931.58     4075.49    122.07 o 
   8   5   1     5474.98     5827.55    153.43 o 
   9   5   1     1091.43      898.65     81.71 o 
  10   5   1       57.32        0.00     75.18 o 
  11   5   1      383.45      441.72    123.11 o 
  12   5   1      397.83      689.03    120.48 o 
  13   5   1      169.69      146.74     62.53 o 
  14   5   1       39.39       52.98    103.19 o 
  15   5   1       22.06       67.17    107.49 o 
  16   5   1        1.83       89.39    119.31 o 
  17   5   1      276.06      570.92    147.46 o 
 -16   6   1       19.35        0.00    109.37 o 
 -15   6   1        2.99        6.24    104.95 o 
 -14   6   1      516.96      595.50     98.09 o 
 -13   6   1      358.97      488.39    132.78 o 
 -12   6   1        8.05        0.00     89.77 o 
 -11   6   1     5805.27     5581.40    471.68 o 
 -10   6   1      153.87       91.81     64.52 o 
  -9   6   1    13201.06    13334.56    273.48 o 
  -8   6   1     3421.71     3413.55    123.51 o 
  -7   6   1     3265.46     3328.32    146.78 o 
  -6   6   1     2266.00     2203.06    125.67 o 
  -5   6   1     1073.20     1175.82     71.06 o 
  -4   6   1       64.99       37.41     34.26 o 
  -3   6   1      113.47       84.54     35.22 o 
  -2   6   1    10138.87    10040.24    196.59 o 
  -1   6   1     2092.96     2803.96     92.74 o 
   0   6   1     8039.78     7894.56    167.51 o 
   1   6   1    12510.65    13665.70    212.89 o 
   2   6   1      213.84      342.21     42.96 o 
   3   6   1      858.77     1188.66     65.44 o 
   4   6   1      700.92      747.45     71.74 o 
   5   6   1      297.77      442.48     49.67 o 
   6   6   1      440.50      478.26     56.72 o 
   7   6   1       15.65        0.00     41.08 o 
   8   6   1      752.97      904.11    126.27 o 
   9   6   1       25.13       66.65    132.71 o 
  10   6   1      379.88      335.90    174.46 o 
  11   6   1      525.47      354.81    107.11 o 
  12   6   1     1557.14     1836.02    155.07 o 
  13   6   1      153.49      173.81    106.50 o 
  14   6   1     1542.23     1478.88    191.54 o 
  15   6   1       88.18      107.22    113.67 o 
  16   6   1      288.20      403.28    130.96 o 
 -16   7   1      214.69      246.09    127.68 o 
 -15   7   1      234.60      187.60     89.95 o 
 -14   7   1     1031.49      994.28    111.50 o 
 -13   7   1       24.46       17.15     70.90 o 
 -12   7   1       94.27       37.68     90.70 o 
 -11   7   1      328.33      364.50    103.41 o 
 -10   7   1     1562.39     1737.65    113.03 o 
  -9   7   1      197.90      240.23     67.11 o 
  -8   7   1      489.85      421.02     91.91 o 
  -7   7   1     1481.72     1752.36     96.77 o 
  -6   7   1     1627.17     1527.43     86.83 o 
  -5   7   1     4419.91     4416.20    133.87 o 
  -4   7   1     5061.27     5232.78    140.96 o 
  -3   7   1       13.34        5.24     36.64 o 
  -2   7   1    15044.73    15837.10    284.95 o 
  -1   7   1    33627.59    30466.26    478.56 o 
   0   7   1     2258.28     2360.70     99.80 o 
   1   7   1    20285.36    19006.07    383.22 o 
   2   7   1     3236.13     2826.55    100.02 o 
   3   7   1        6.77        0.00     34.31 o 
   4   7   1     3788.89     3375.81    112.34 o 
   5   7   1      662.21      491.03     60.27 o 
   6   7   1      628.64      889.83     72.33 o 
   7   7   1      616.89      696.20     70.29 o 
   8   7   1     7246.13     7086.26    186.18 o 
   9   7   1     3349.31     3307.67    174.83 o 
  10   7   1     3872.14     4082.12    199.34 o 
  11   7   1      408.03      291.78    103.44 o 
  12   7   1      205.67      195.71    103.62 o 
  13   7   1      239.66      193.78    107.19 o 
  14   7   1        7.60        0.00    107.23 o 
  15   7   1        4.50       48.94    108.97 o 
  16   7   1       66.43        0.00    111.39 o 
 -15   8   1      200.63      348.13     99.33 o 
 -14   8   1        0.44       22.28     80.78 o 
 -13   8   1       87.53      262.51    116.68 o 
 -12   8   1      983.93      952.89    136.08 o 
 -11   8   1      774.60      700.43    122.98 o 
 -10   8   1       48.24        0.00     78.33 o 
  -9   8   1     3276.19     2631.53    176.00 o 
  -8   8   1     1170.75     1077.81     86.99 o 
  -7   8   1     1405.05     1492.50     97.32 o 
  -6   8   1      209.62      161.35     59.84 o 
  -5   8   1     3183.46     3185.79    120.46 o 
  -4   8   1      888.92      798.30     70.86 o 
  -3   8   1        4.78       22.13     40.69 o 
  -2   8   1      126.89      205.91     50.99 o 
  -1   8   1      844.86     1004.24     73.03 o 
   0   8   1      101.82      295.92     58.46 o 
   1   8   1    11944.11    11740.37    210.25 o 
   2   8   1     7318.99     7463.89    178.76 o 
   3   8   1     1495.31     1759.35     92.54 o 
   4   8   1     2230.91     2263.73    102.26 o 
   5   8   1      536.86      633.22     66.20 o 
   6   8   1     1101.11     1029.63    102.03 o 
   7   8   1      497.94      535.65     71.38 o 
   8   8   1     1260.23     1360.77    100.01 o 
   9   8   1     1031.45     1038.65    124.25 o 
  10   8   1       26.70       84.86    125.01 o 
  11   8   1     1348.90     1469.51    151.19 o 
  12   8   1      138.34      109.37    107.88 o 
  13   8   1      165.41      339.48    122.48 o 
  14   8   1      481.28      476.55    131.61 o 
  15   8   1       17.69        0.00    119.91 o 
 -14   9   1      183.35      311.84    127.27 o 
 -13   9   1        4.48        0.00    103.44 o 
 -12   9   1      785.45      897.49    136.37 o 
 -11   9   1      275.33      233.06    106.54 o 
 -10   9   1     2387.96     2119.34    166.34 o 
  -9   9   1      103.60      150.11     48.46 o 
  -8   9   1     5185.43     5349.51    176.18 o 
  -7   9   1      363.57      420.45     75.31 o 
  -6   9   1     2938.61     3219.86    178.16 o 
  -5   9   1      375.65      383.80     88.95 o 
  -4   9   1     1237.42     1284.75     89.90 o 
  -3   9   1      490.03      477.88     65.23 o 
  -2   9   1     1672.70     1592.02    106.26 o 
  -1   9   1      776.27      897.00     77.16 o 
   0   9   1      642.54      720.40     61.28 o 
   1   9   1       26.75        0.00     51.00 o 
   2   9   1        1.06        0.00     43.05 o 
   3   9   1      217.79      246.54     56.36 o 
   4   9   1      179.03      227.12     57.18 o 
   5   9   1       54.21       49.59     53.81 o 
   6   9   1      188.92      281.19     67.72 o 
   7   9   1       14.69       60.62     44.87 o 
   8   9   1      117.00       96.50     75.86 o 
   9   9   1     2539.57     2699.59    175.27 o 
  10   9   1      358.16      280.65    109.25 o 
  11   9   1      884.18      676.86    129.35 o 
  12   9   1       25.67       48.31    103.90 o 
  13   9   1      460.22      579.86    135.81 o 
  14   9   1      116.45       53.70    117.71 o 
 -14  10   1        0.61        0.00    115.46 o 
 -13  10   1      233.95      233.92    268.04 o 
 -12  10   1       18.76        0.00     99.59 o 
 -11  10   1       12.23        0.00     98.84 o 
 -10  10   1     1024.63      811.54    131.31 o 
  -9  10   1      159.12       35.90     73.00 o 
  -8  10   1      543.96      488.49     85.55 o 
  -7  10   1       72.25      103.67    100.81 o 
  -6  10   1      160.33      147.69     67.25 o 
  -5  10   1       69.97      153.49     65.08 o 
  -4  10   1      913.89      886.72     88.95 o 
  -3  10   1     2396.50     2491.64    120.03 o 
  -2  10   1     2246.08     2212.43    112.60 o 
  -1  10   1     1697.02     1606.41    100.17 o 
   0  10   1     1177.62     1299.04     92.64 o 
   1  10   1      884.27      940.47    100.68 o 
   2  10   1     1574.79     1524.89     98.26 o 
   3  10   1     1383.55     1349.81     96.05 o 
   4  10   1      886.11      777.88     79.78 o 
   5  10   1     2974.30     2725.16    126.43 o 
   6  10   1       88.74       11.90     63.00 o 
   7  10   1     4029.34     3845.88    152.43 o 
   8  10   1      209.71      279.34     98.07 o 
   9  10   1     1676.80     1980.90    165.04 o 
  10  10   1       42.24       75.58    101.14 o 
  11  10   1        0.75        0.00     97.87 o 
  12  10   1       29.67        0.00     96.82 o 
  13  10   1       63.10       40.48    110.95 o 
 -13  11   1        2.32        0.00    118.01 o 
 -12  11   1      270.84       86.78    116.52 o 
 -11  11   1        0.18        0.00    100.54 o 
 -10  11   1      437.86      542.21    127.38 o 
  -9  11   1      158.18      124.68    104.91 o 
  -8  11   1     8008.47     7992.76    234.76 o 
  -7  11   1     2984.10     3011.66    150.55 o 
  -6  11   1      514.52      420.15     86.40 o 
  -5  11   1     1711.82     1857.33    121.89 o 
  -4  11   1     3278.89     3005.08    140.94 o 
  -3  11   1     1015.71      961.92     92.66 o 
  -2  11   1      603.04      411.71     76.58 o 
  -1  11   1      131.12      165.77     65.46 o 
   0  11   1      440.79      442.95     84.69 o 
   1  11   1     3248.61     2960.28    162.03 o 
   2  11   1     2916.79     3109.94    367.78 o 
   3  11   1      757.26      784.42    110.87 o 
   4  11   1     1677.01     1651.19    109.59 o 
   5  11   1     2788.51     3015.47    137.62 o 
   6  11   1     2257.60     2401.61    133.14 o 
   7  11   1       31.47        0.00     68.60 o 
   8  11   1       21.84        0.00    115.28 o 
   9  11   1      195.56       14.18     91.22 o 
  10  11   1      214.17      183.41    118.60 o 
  11  11   1      124.46        0.00    122.75 o 
  12  11   1        1.20        0.00    203.28 o 
 -11  12   1        3.74        0.00    109.59 o 
 -10  12   1        7.28        0.00    133.43 o 
  -9  12   1        2.82        0.00     95.64 o 
  -8  12   1       78.23       76.07     94.75 o 
  -7  12   1      107.52       69.44     80.23 o 
  -6  12   1     1663.76     1740.06    129.37 o 
  -5  12   1     3263.89     3292.79    169.00 o 
  -4  12   1       53.52       98.00     67.43 o 
  -3  12   1     1314.67     1256.59    106.87 o 
  -2  12   1      112.68       12.67     62.25 o 
  -1  12   1      101.05      149.37     74.08 o 
   0  12   1       64.07       58.39     63.05 o 
   1  12   1     1276.73     1279.30    222.38 o 
   2  12   1      113.72       93.78     82.29 o 
   3  12   1       19.17       13.14     71.23 o 
   4  12   1      146.55       11.71     65.96 o 
   5  12   1      694.24      634.20     92.34 o 
   6  12   1       67.22       40.18     70.87 o 
   7  12   1     1767.06     1759.54    181.93 o 
   8  12   1     2026.41     2055.91    169.21 o 
   9  12   1       22.20        0.00    175.89 o 
  10  12   1      241.30      158.03    191.90 o 
  11  12   1      254.68      297.17    125.16 o 
 -10  13   1        1.72        0.00    110.22 o 
  -9  13   1       45.08       37.21    106.31 o 
  -8  13   1       20.85        0.00    121.33 o 
  -7  13   1       93.57       93.17     82.06 o 
  -6  13   1        4.15        0.00     78.84 o 
  -5  13   1      358.93      255.37    100.28 o 
  -4  13   1      207.13      185.70     80.76 o 
  -3  13   1      144.33      160.05     75.68 o 
  -2  13   1        0.09       48.99     80.81 o 
  -1  13   1      143.40      181.64     90.26 o 
   0  13   1      544.62      523.15    102.71 o 
   1  13   1     1076.30     1171.06    132.83 o 
   2  13   1      257.73      186.48     91.37 o 
   3  13   1      802.95      798.29    120.43 o 
   4  13   1       76.26       51.48     89.22 o 
   5  13   1       70.50       47.78    139.71 o 
   6  13   1       59.61        0.00     76.13 o 
   7  13   1        9.47        0.00     87.94 o 
   8  13   1        2.69       44.12    154.89 o 
   9  13   1       52.02       50.42    107.10 o 
  10  13   1       86.20       14.22    112.59 o 
  -8  14   1       48.12        0.00    109.93 o 
  -7  14   1       38.26       11.71     85.17 o 
  -6  14   1       85.08       40.59     82.98 o 
  -5  14   1       36.42       41.06     75.68 o 
  -4  14   1       18.38        7.36    103.66 o 
  -3  14   1        1.55        0.00     85.88 o 
  -2  14   1      421.00      654.31    114.38 o 
  -1  14   1       29.32       58.70    100.10 o 
   0  14   1     1582.05     1786.33    154.49 o 
   1  14   1       39.81      201.01     81.93 o 
   2  14   1      337.93      311.24    118.01 o 
   3  14   1      209.22       67.60    107.93 o 
   4  14   1       10.90       93.10    137.10 o 
   5  14   1       49.75        0.00     84.91 o 
   6  14   1       20.01        0.00     87.71 o 
   7  14   1       78.55      103.80    101.01 o 
   8  14   1       12.30        0.00    120.50 o 
  -5  15   1        6.83        0.00     99.34 o 
  -4  15   1        2.88       18.77     93.90 o 
  -3  15   1       21.53        0.00     73.54 o 
  -2  15   1      491.00      692.55    478.79 o 
  -1  15   1     1392.00     1585.01    161.37 o 
   0  15   1      140.10      284.05    132.00 o 
   1  15   1       63.51       20.62     79.26 o 
   2  15   1      180.91      415.11    103.40 o 
   3  15   1      218.56      344.94    116.54 o 
   4  15   1      144.62       88.64    105.44 o 
   5  15   1       21.78       74.90    101.05 o 
 -18   0   2      187.00      441.20    191.66 o 
 -17   0   2      137.45      386.64    185.97 o 
 -16   0   2     1543.78     1612.03    238.86 o 
 -15   0   2     1709.10     1665.63    227.71 o 
 -14   0   2        3.85      107.45    145.88 o 
 -13   0   2        1.02        0.00     83.77 o 
 -12   0   2      609.90      821.55    295.20 o 
 -11   0   2    16402.62    16637.83    566.20 o 
 -10   0   2      619.57      342.05    131.17 o 
  -9   0   2     5817.11     5115.74    255.23 o 
  -8   0   2      788.95      931.71     91.32 o 
  -7   0   2      162.81       40.07     66.89 o 
  -6   0   2    28280.52    37484.97    671.33 o 
  -5   0   2    43838.81    47610.95    822.82 o 
  -4   0   2   169427.80   215561.34   3503.36 o 
  -3   0   2    33256.98    32926.27    565.88 o 
  -2   0   2    10195.23     7192.21    191.66 o 
  -1   0   2    28429.72    13452.44    331.13 o 
   0   0   2    12800.34     6378.84    161.53 o 
   2   0   2    16390.97     7575.05    218.70 o 
   3   0   2    44408.05    61791.50   1054.01 o 
   4   0   2     5963.53     7673.10    178.26 o 
   5   0   2       40.60       25.90     40.85 o 
   6   0   2      101.99       48.30     28.56 o 
   7   0   2     2427.07     2467.31    220.24 o 
   8   0   2        0.26        3.87     46.38 o 
   9   0   2    17087.24    17673.41    375.38 o 
  10   0   2     1976.27     2291.31    122.25 o 
  11   0   2       25.22        0.00    119.08 o 
  12   0   2     9623.87    10525.84    467.53 o 
  13   0   2      264.24      237.91    168.18 o 
  14   0   2      288.01      384.27    167.94 o 
  15   0   2      150.11      203.76    156.79 o 
  16   0   2       17.10       84.68    158.21 o 
  17   0   2      341.43      575.69    199.25 o 
  18   0   2       32.46      126.90    174.11 o 
 -18   1   2       46.11      209.35    128.58 o 
 -17   1   2      469.28      599.64    140.08 o 
 -16   1   2       11.06       47.55    110.37 o 
 -15   1   2      496.97      668.11    128.87 o 
 -14   1   2       31.19       95.29     97.77 o 
 -13   1   2      338.85      325.06     80.53 o 
 -12   1   2      900.27      724.31     88.19 o 
 -11   1   2     4592.51     4609.55    155.98 o 
 -10   1   2    15409.34    15221.69    310.77 o 
  -9   1   2        6.03        0.00     36.82 o 
  -8   1   2    11286.92    12626.81    434.17 o 
  -7   1   2     9701.42    11492.16    215.36 o 
  -6   1   2       62.74       16.24     28.43 o 
  -5   1   2     2985.90     3838.38     84.84 o 
  -4   1   2     9242.30     9301.09    141.64 o 
  -3   1   2    53973.39    64662.20    872.71 o 
  -2   1   2    18993.19    20669.25    350.21 o 
  -1   1   2    73594.45    87233.77   1405.12 o 
   0   1   2    46134.11    46280.51   1065.51 o 
   1   1   2    16991.89    13825.42   1241.04 o 
   2   1   2      409.40      124.97     40.09 o 
   3   1   2     7526.27     8624.84    140.27 o 
   4   1   2     4817.96     3952.40     83.01 o 
   5   1   2      118.41      121.35     57.34 o 
   6   1   2      300.53      487.82     62.94 o 
   7   1   2        2.05        0.00     24.32 o 
   8   1   2        0.64        0.00     27.26 o 
   9   1   2      852.09      958.68     64.37 o 
  10   1   2     3094.81     3379.20    123.96 o 
  11   1   2      326.75      466.15    105.82 o 
  12   1   2     3491.08     3109.68    252.03 o 
  13   1   2     4065.07     4268.60    217.12 o 
  14   1   2        4.70        0.00     91.70 o 
  15   1   2       76.71       82.43    105.86 o 
  16   1   2        1.98        0.00    107.57 o 
  17   1   2        0.32      138.92    121.42 o 
 -18   2   2      273.94      359.62    136.32 o 
 -17   2   2       43.82       51.47    121.10 o 
 -16   2   2      427.39      416.55    126.71 o 
 -15   2   2        0.03       29.79    161.06 o 
 -14   2   2       57.27       13.19     92.94 o 
 -13   2   2       46.39       41.85     61.51 o 
 -12   2   2       42.09        0.00     53.75 o 
 -11   2   2       26.67        0.00     49.71 o 
 -10   2   2      207.78      145.98     49.88 o 
  -9   2   2       82.59       52.46     39.73 o 
  -8   2   2     7332.97     8168.53    180.70 o 
  -7   2   2     6179.24     7144.44    232.39 o 
  -6   2   2     2571.61     2353.39     70.58 o 
  -5   2   2       39.64       58.64     33.24 o 
  -4   2   2     2496.22     2018.85     66.78 o 
  -3   2   2      348.14      169.04     35.69 o 
  -2   2   2       13.38        2.40     19.76 o 
  -1   2   2     1663.98     5334.74     94.44 o 
   0   2   2     1978.14     5079.86    400.75 o 
   1   2   2     5734.89     5089.57    112.69 o 
   2   2   2     3080.95     5639.01     90.93 o 
   3   2   2     1431.99     3129.77     78.89 o 
   4   2   2     8684.25     7459.29    142.03 o 
   5   2   2     3798.91     4251.54    106.67 o 
   6   2   2      591.14      496.74     50.34 o 
   7   2   2       71.27       73.75     39.86 o 
   8   2   2     4339.09     4559.01    121.49 o 
   9   2   2      860.34      834.09     67.13 o 
  10   2   2     1042.56     1013.98     80.79 o 
  11   2   2     2224.57     2253.75    113.34 o 
  12   2   2      416.10      176.63    109.66 o 
  13   2   2     1904.70     1908.63    383.20 o 
  14   2   2        0.32      196.23    105.91 o 
  15   2   2      504.91      523.57    129.31 o 
  16   2   2      182.38      277.79    122.72 o 
  17   2   2      752.69      709.81    150.32 o 
 -17   3   2     1442.94     1780.44    190.00 o 
 -16   3   2       75.30        0.00    101.50 o 
 -15   3   2      223.91      343.27    118.92 o 
 -14   3   2       79.76       18.32     93.91 o 
 -13   3   2      100.57      119.98     68.32 o 
 -12   3   2      172.81       80.76     57.23 o 
 -11   3   2     2320.32     2306.28    107.03 o 
 -10   3   2       19.29       26.27     46.42 o 
  -9   3   2     3238.06     3256.06    101.35 o 
  -8   3   2     5294.93     5511.19    146.02 o 
  -7   3   2     7598.52     7743.45    206.65 o 
  -6   3   2     1998.29     2701.78     90.19 o 
  -5   3   2      934.84     1198.53     60.02 o 
  -4   3   2     6447.73     7325.31    142.68 o 
  -3   3   2     9289.49     9490.92    166.48 o 
  -2   3   2     2129.70     2267.66     65.86 o 
  -1   3   2     1030.97     1127.02     60.87 o 
   0   3   2    45710.47    51406.27    705.26 o 
   1   3   2      430.27     1018.07     47.85 o 
   2   3   2       45.98       26.98     15.21 o 
   3   3   2     7568.06     6998.02    129.01 o 
   4   3   2     7281.05     6309.74    107.61 o 
   5   3   2      311.50      290.77     30.47 o 
   6   3   2    14176.63    12201.68    186.51 o 
   7   3   2      217.02      153.72     37.10 o 
   8   3   2       23.03        0.00     37.17 o 
   9   3   2     2992.41     3161.40    157.34 o 
  10   3   2       26.26       89.12     83.32 o 
  11   3   2     1868.82     2111.52    188.35 o 
  12   3   2      260.39      361.37    185.61 o 
  13   3   2       97.69        8.37     97.32 o 
  14   3   2      448.77      429.75    119.98 o 
  15   3   2      622.55      797.54    141.33 o 
  16   3   2      412.10      371.85    132.75 o 
  17   3   2       13.81      120.27    152.52 o 
 -17   4   2      242.99      457.02    134.63 o 
 -16   4   2       53.24        8.68    104.90 o 
 -15   4   2       10.38        5.78     99.65 o 
 -14   4   2      398.84      321.53     82.53 o 
 -13   4   2       91.21       68.60     69.69 o 
 -12   4   2     1621.59     1419.67    104.46 o 
 -11   4   2        9.32        0.00     50.12 o 
 -10   4   2     1657.47     1768.18     87.80 o 
  -9   4   2    11298.46    10250.20    264.51 o 
  -8   4   2      423.61      473.61     98.08 o 
  -7   4   2    17029.51    16797.14    358.55 o 
  -6   4   2      596.43      767.84     58.52 o 
  -5   4   2     1505.51     1541.83     70.98 o 
  -4   4   2    38176.96    38677.09    560.85 o 
  -3   4   2     1408.77     1463.42     61.53 o 
  -2   4   2     1430.34     1034.30     51.30 o 
  -1   4   2     2841.28     2745.76     77.81 o 
   0   4   2       67.37        0.00     36.88 o 
   1   4   2    26592.84    32010.90    466.04 o 
   2   4   2    73602.88    77716.63   1063.05 o 
   3   4   2     3633.01     4460.71     84.94 o 
   4   4   2      413.64      700.04     38.68 o 
   5   4   2    12952.57    13485.29    198.98 o 
   6   4   2        8.60        0.00     45.67 o 
   7   4   2      572.27      692.59     56.90 o 
   8   4   2      844.78      923.20     87.00 o 
   9   4   2    11415.00    11812.88    312.38 o 
  10   4   2     1099.13     1031.22    118.14 o 
  11   4   2     1444.89     1229.12    131.69 o 
  12   4   2      158.43      147.74     69.07 o 
  13   4   2      712.17      563.80    117.37 o 
  14   4   2     1024.39     1085.91    145.76 o 
  15   4   2      196.14       96.32    109.19 o 
  16   4   2      329.22      404.20    126.84 o 
  17   4   2      209.04      373.72    135.89 o 
 -17   5   2      317.21      371.26    134.60 o 
 -16   5   2      279.80      263.05    123.66 o 
 -15   5   2        1.63        0.00     76.72 o 
 -14   5   2       31.05        0.00     74.26 o 
 -13   5   2        9.20       13.15     70.84 o 
 -12   5   2     1052.33      939.71    102.61 o 
 -11   5   2       25.74       19.99     50.33 o 
 -10   5   2     3317.59     3483.49    193.15 o 
  -9   5   2     1511.65     1556.44    105.80 o 
  -8   5   2     9461.49     9674.32    259.23 o 
  -7   5   2     5017.60     5061.71    138.89 o 
  -6   5   2        1.76        0.00     41.71 o 
  -5   5   2       83.95      226.44     43.32 o 
  -4   5   2      708.10      725.43     58.13 o 
  -3   5   2     8254.49     9518.55    182.64 o 
  -2   5   2       19.07        0.00     27.18 o 
  -1   5   2     2298.32     2504.13     81.17 o 
   0   5   2     2286.06     3983.29    129.25 o 
   1   5   2     7059.47     5372.50    123.42 o 
   2   5   2     4120.05     3861.98     89.08 o 
   3   5   2      509.69      682.11     42.29 o 
   4   5   2    10787.13     9734.83    155.30 o 
   5   5   2      374.36      397.87     37.89 o 
   6   5   2    13709.22    14481.90    225.69 o 
   7   5   2     1085.16     1225.94     72.70 o 
   8   5   2      713.92      854.15     69.81 o 
   9   5   2      364.63      470.37     93.81 o 
  10   5   2        2.89        0.00     75.27 o 
  11   5   2     1913.19     1931.05    350.58 o 
  12   5   2        2.16       59.59     94.62 o 
  13   5   2     1085.71     1071.09    139.78 o 
  14   5   2      147.52        7.13    167.35 o 
  15   5   2      508.90      418.53    125.49 o 
  16   5   2      484.17      581.28    144.66 o 
  17   5   2        0.04        0.00    116.81 o 
 -16   6   2       20.21        6.54    109.89 o 
 -15   6   2       36.20        0.00     81.16 o 
 -14   6   2      833.21      662.63    113.19 o 
 -13   6   2      207.48      145.90     76.13 o 
 -12   6   2      200.81      336.11     87.00 o 
 -11   6   2      190.16      173.36     72.57 o 
 -10   6   2       35.88        0.00     57.31 o 
  -9   6   2       58.62       99.77     71.81 o 
  -8   6   2      634.17      643.64     69.88 o 
  -7   6   2      125.00       43.51     77.57 o 
  -6   6   2      546.17      598.41     61.44 o 
  -5   6   2      141.04      228.18     46.13 o 
  -4   6   2      305.24      200.52     43.62 o 
  -3   6   2      200.99      161.36     41.00 o 
  -2   6   2     6487.38     6756.75    151.38 o 
  -1   6   2     7741.54     8706.19    178.69 o 
   0   6   2     6300.27     5617.86    136.54 o 
   1   6   2     8735.70     9204.07    185.36 o 
   2   6   2     6019.68     6179.41    124.68 o 
   3   6   2     3641.96     3487.66    159.58 o 
   4   6   2     4286.67     5036.90    132.09 o 
   5   6   2      180.76      173.50     34.38 o 
   6   6   2      742.27      823.11     65.42 o 
   7   6   2     1535.94     1625.95     86.97 o 
   8   6   2       95.44       92.98     50.59 o 
   9   6   2      444.49      366.19     92.85 o 
  10   6   2      931.98      925.42    121.38 o 
  11   6   2        1.60        0.00     85.94 o 
  12   6   2       97.60      105.18    118.96 o 
  13   6   2        5.89        0.00    134.97 o 
  14   6   2       14.25       11.28    168.77 o 
  15   6   2       38.96        0.00    108.02 o 
  16   6   2        0.82        0.00    109.84 o 
 -16   7   2        0.53        0.00    109.11 o 
 -15   7   2      421.94      382.93     98.78 o 
 -14   7   2       70.27      167.85     84.71 o 
 -13   7   2      395.67      392.48    109.94 o 
 -12   7   2      124.81      250.46    103.39 o 
 -11   7   2       21.55      131.98     92.07 o 
 -10   7   2      321.15      290.82     69.25 o 
  -9   7   2      353.80      219.85     91.64 o 
  -8   7   2      133.17      221.63     80.92 o 
  -7   7   2      632.46      525.27     68.21 o 
  -6   7   2        2.82        4.05     44.07 o 
  -5   7   2      159.52      136.55     44.63 o 
  -4   7   2      516.12      489.57     56.58 o 
  -3   7   2     1235.62     1548.49     80.34 o 
  -2   7   2      329.58      350.12     51.19 o 
  -1   7   2    31412.15    31236.77    489.61 o 
   0   7   2     6454.04     6049.55    153.75 o 
   1   7   2     3658.84     3329.98    110.44 o 
   2   7   2     1278.23     1174.20     63.47 o 
   3   7   2     1652.04     1536.64     79.76 o 
   4   7   2       77.09       10.68     26.40 o 
   5   7   2      104.47       77.58     43.69 o 
   6   7   2      122.97      199.74     54.03 o 
   7   7   2      183.22      204.70     55.92 o 
   8   7   2       26.92       98.74     71.36 o 
   9   7   2      191.64      232.44     88.29 o 
  10   7   2       47.06       57.09     90.93 o 
  11   7   2      596.97      653.33    116.53 o 
  12   7   2       54.98      156.12    107.00 o 
  13   7   2      162.06      286.02    159.99 o 
  14   7   2      208.00      145.54    148.37 o 
  15   7   2       41.47       17.28    113.71 o 
  16   7   2       98.53       41.30    122.48 o 
 -15   8   2      403.68      396.93     99.33 o 
 -14   8   2       80.75      148.51     90.58 o 
 -13   8   2      106.64        0.00     99.39 o 
 -12   8   2       65.53      120.11     99.76 o 
 -11   8   2     2951.55     3431.62    192.85 o 
 -10   8   2      224.81       94.23     47.40 o 
  -9   8   2     1229.76     1177.35    127.67 o 
  -8   8   2       13.55      129.84     62.79 o 
  -7   8   2       49.17       71.89     52.43 o 
  -6   8   2      105.23      172.98     57.82 o 
  -5   8   2       75.01       95.25     52.42 o 
  -4   8   2      804.10      749.21     69.35 o 
  -3   8   2      824.78      747.23     68.44 o 
  -2   8   2    11353.91    10529.11    223.61 o 
  -1   8   2       53.31        0.00     38.14 o 
   0   8   2    11382.04    10011.82    215.10 o 
   1   8   2      294.47      257.21     52.86 o 
   2   8   2        0.06        0.00     36.44 o 
   3   8   2    12517.56    12611.46    252.25 o 
   4   8   2     2991.79     2450.08    108.35 o 
   5   8   2       24.13       40.21     34.64 o 
   6   8   2      251.41      243.45     58.97 o 
   7   8   2      222.90      166.41     56.52 o 
   8   8   2      291.25      396.80     94.15 o 
   9   8   2      453.05      540.06    105.87 o 
  10   8   2       38.77       52.89    132.60 o 
  11   8   2     1985.85     1834.03    354.02 o 
  12   8   2     1245.42     1311.31    254.16 o 
  13   8   2      258.43      150.54    113.23 o 
  14   8   2      364.18      342.36    185.49 o 
  15   8   2       18.20       82.68    121.08 o 
 -14   9   2       80.43       48.91     78.52 o 
 -13   9   2        2.48        0.00    131.88 o 
 -12   9   2      104.20      174.17    166.99 o 
 -11   9   2      132.93       60.80    136.87 o 
 -10   9   2     1128.76      893.91     92.86 o 
  -9   9   2     1149.90     1261.91    104.59 o 
  -8   9   2      567.95      493.75     80.33 o 
  -7   9   2     1331.98     1462.57    134.68 o 
  -6   9   2      249.07      386.93     72.53 o 
  -5   9   2        0.79        0.00     77.65 o 
  -4   9   2     2053.95     2259.33    109.94 o 
  -3   9   2      959.37      968.05     80.28 o 
  -2   9   2     3021.15     2888.80    120.04 o 
  -1   9   2     5900.11     5950.41    215.88 o 
   0   9   2        5.92        0.00     39.05 o 
   1   9   2       27.82        0.00     41.91 o 
   2   9   2      537.08      588.70     92.51 o 
   3   9   2      662.53      658.06     70.08 o 
   4   9   2     4533.64     4250.95    184.29 o 
   5   9   2      946.22      794.00     76.89 o 
   6   9   2     3080.35     3235.87    261.40 o 
   7   9   2     1821.21     1667.50    108.46 o 
   8   9   2     1379.89     1537.49    137.19 o 
   9   9   2      475.03      477.29    104.91 o 
  10   9   2        0.24        0.00     81.09 o 
  11   9   2      285.59      374.87    120.62 o 
  12   9   2      396.52      266.52    176.83 o 
  13   9   2      179.57      330.56    173.04 o 
  14   9   2        0.55        0.00    101.70 o 
 -14  10   2       43.53        3.95    114.13 o 
 -13  10   2       48.86        0.00     98.58 o 
 -12  10   2      578.15      433.37    126.61 o 
 -11  10   2      221.95      270.45    113.04 o 
 -10  10   2      125.74       99.76     98.61 o 
  -9  10   2      184.32      239.01     84.83 o 
  -8  10   2      862.97      874.81     96.84 o 
  -7  10   2     2577.64     2630.10    135.52 o 
  -6  10   2       62.55      102.57     66.52 o 
  -5  10   2     5541.65     5240.87    389.49 o 
  -4  10   2     3052.68     3184.79    134.00 o 
  -3  10   2      142.95       80.80     59.75 o 
  -2  10   2     1301.90     1194.71     92.98 o 
  -1  10   2     1472.63     1452.01     99.65 o 
   0  10   2       46.22       57.67     50.11 o 
   1  10   2     1954.06     2129.28    112.66 o 
   2  10   2       46.18       86.55     64.96 o 
   3  10   2      414.04      534.66    106.62 o 
   4  10   2        0.73       20.96     56.64 o 
   5  10   2      176.67      293.62     69.29 o 
   6  10   2      111.35      151.92     67.41 o 
   7  10   2      892.51      927.72    105.83 o 
   8  10   2      785.87      650.21    125.48 o 
   9  10   2     3542.70     3724.90    334.57 o 
  10  10   2      181.86      119.78    107.57 o 
  11  10   2       92.51       88.66     98.98 o 
  12  10   2        0.27        0.00    101.08 o 
  13  10   2       42.82       55.34    264.12 o 
 -13  11   2      234.66      156.55    124.76 o 
 -12  11   2       23.71        0.00    112.08 o 
 -11  11   2      248.96      104.63    105.98 o 
 -10  11   2      625.67      786.77    134.96 o 
  -9  11   2       22.68       90.86    138.09 o 
  -8  11   2     2317.37     2656.17    148.39 o 
  -7  11   2      142.68      232.86     82.95 o 
  -6  11   2     1317.40     1395.04    112.56 o 
  -5  11   2     1255.55     1422.60    152.32 o 
  -4  11   2        6.63        0.00     72.49 o 
  -3  11   2     1363.98     1444.01    137.72 o 
  -2  11   2       20.86       32.35     61.22 o 
  -1  11   2      275.37      246.98     68.36 o 
   0  11   2      198.71      127.49     63.39 o 
   1  11   2      413.11      367.07     83.92 o 
   2  11   2       73.93       98.61     74.26 o 
   3  11   2     7297.44     7517.01    476.78 o 
   4  11   2       13.85      103.54    133.19 o 
   5  11   2     1265.21     1374.45    106.28 o 
   6  11   2      400.80      387.74     81.61 o 
   7  11   2      506.63      446.66    107.65 o 
   8  11   2     1200.03     1055.91    136.76 o 
   9  11   2      434.53      349.21    107.41 o 
  10  11   2      139.90       10.10     95.60 o 
  11  11   2        1.49       71.18    107.45 o 
  12  11   2        5.91       39.73    108.88 o 
 -11  12   2       12.14        0.00    109.88 o 
 -10  12   2      179.75       33.17    107.43 o 
  -9  12   2       35.58        0.00     81.72 o 
  -8  12   2     1149.88     1382.56    125.51 o 
  -7  12   2       16.91      104.69     83.02 o 
  -6  12   2      354.19      304.50    120.52 o 
  -5  12   2       84.10      123.98     74.88 o 
  -4  12   2      199.32      220.40     77.75 o 
  -3  12   2      260.88      290.89     81.05 o 
  -2  12   2      203.84      155.56     71.49 o 
  -1  12   2      371.40      548.03     95.96 o 
   0  12   2      383.64      340.79     90.37 o 
   1  12   2      214.64      111.16    141.14 o 
   2  12   2       64.65       55.53     74.72 o 
   3  12   2      175.24      154.95     81.24 o 
   4  12   2     1017.94     1022.85    147.66 o 
   5  12   2     4070.62     4075.17    199.64 o 
   6  12   2       34.79      176.80     77.80 o 
   7  12   2      635.17      726.63    121.87 o 
   8  12   2       23.38        0.00    142.68 o 
   9  12   2       15.05        0.00     91.74 o 
  10  12   2      730.83      929.41    142.91 o 
  11  12   2       14.67        0.00    100.12 o 
 -10  13   2      496.99      336.01    129.03 o 
  -9  13   2      168.70      193.00    111.65 o 
  -8  13   2      300.47      316.81     98.81 o 
  -7  13   2        1.47       10.64     77.75 o 
  -6  13   2       38.76      102.88     80.99 o 
  -5  13   2      479.02      448.09     98.57 o 
  -4  13   2        2.23       92.25     77.24 o 
  -3  13   2     1934.52     1758.84    130.48 o 
  -2  13   2      557.63      738.33     91.33 o 
  -1  13   2      698.84      772.83    111.87 o 
   0  13   2      438.89      512.14    108.28 o 
   1  13   2      620.33      794.14    115.54 o 
   2  13   2      215.78      347.05     98.72 o 
   3  13   2      178.09      187.18     93.03 o 
   4  13   2       16.91        8.04    100.46 o 
   5  13   2      122.77        7.19     88.11 o 
   6  13   2        7.94        0.00     77.11 o 
   7  13   2      415.14      315.17    108.15 o 
   8  13   2      429.81      323.30    113.09 o 
   9  13   2      162.02       66.36    103.41 o 
  -8  14   2      776.16      822.44    120.24 o 
  -7  14   2       84.57       88.88    165.06 o 
  -6  14   2      720.69      804.14    115.77 o 
  -5  14   2      531.03      706.26    108.66 o 
  -4  14   2      629.80      668.96    106.23 o 
  -3  14   2     1966.87     2269.55    150.47 o 
  -2  14   2       12.41        0.00     73.32 o 
  -1  14   2       86.09      192.96     88.95 o 
   0  14   2      216.85      383.69    100.64 o 
   1  14   2        9.22      130.62     79.70 o 
   2  14   2     1466.69     1392.69    152.41 o 
   3  14   2      206.41      181.85     99.34 o 
   4  14   2      321.77      278.23    103.57 o 
   5  14   2      661.97      737.27    132.36 o 
   6  14   2       25.35       38.79    117.30 o 
   7  14   2      570.79      568.97    131.99 o 
  -5  15   2      176.15      109.09     99.78 o 
  -4  15   2       47.65      285.41    100.59 o 
  -3  15   2      542.59      372.99    104.26 o 
  -2  15   2      100.05       87.65     89.61 o 
  -1  15   2      214.64      286.37     97.82 o 
   0  15   2     1246.39     1730.22    167.70 o 
   1  15   2        8.27        0.00     82.09 o 
   2  15   2      529.93      716.70    127.25 o 
   3  15   2       86.90        0.00     95.00 o 
   4  15   2      107.14        0.00     90.70 o 
 -18   1   3        7.60      110.55    121.33 o 
 -17   1   3       95.38      382.00    129.57 o 
 -16   1   3      856.92     1095.13    248.71 o 
 -15   1   3      166.10       32.65    157.38 o 
 -14   1   3       55.23       43.63     83.64 o 
 -13   1   3      142.03       76.21     65.36 o 
 -12   1   3     1632.23     1473.85    106.31 o 
 -11   1   3       70.35       43.25     45.66 o 
 -10   1   3     1841.14     2145.08     89.16 o 
  -9   1   3      394.46      237.22     45.65 o 
  -8   1   3      629.20      792.70     56.57 o 
  -7   1   3        4.96       14.22     31.70 o 
  -6   1   3     5479.51     5694.18    112.86 o 
  -5   1   3      274.45       63.26     27.01 o 
  -4   1   3     9333.16    10643.69    156.73 o 
  -3   1   3    38714.38    49957.10    595.08 o 
  -2   1   3     5631.48     3411.78     59.43 o 
  -1   1   3    35713.96    41833.68    969.68 o 
   0   1   3     5220.65     1715.98     44.18 o 
   2   1   3      153.69       65.54     19.59 o 
   3   1   3       66.58      572.43     66.93 o 
   4   1   3      476.06       68.87     36.19 o 
   5   1   3     1443.27     2078.69     66.77 o 
   6   1   3     1194.69     1170.26     67.66 o 
   7   1   3     1522.40     1467.57     58.64 o 
   8   1   3      257.58      219.56     38.96 o 
   9   1   3      114.12      127.46     44.24 o 
  10   1   3     1947.94     2264.19    174.11 o 
  11   1   3     4348.00     4531.63    207.13 o 
  12   1   3      351.17      322.63    115.47 o 
  13   1   3     1369.31     1461.56    282.51 o 
  14   1   3       33.56        0.00     96.75 o 
  15   1   3      259.73      321.21    118.42 o 
  16   1   3       20.56       64.85    117.91 o 
  17   1   3      114.87      234.96    129.88 o 
 -18   2   3      147.22      120.06    120.91 o 
 -17   2   3       16.13        6.75    111.04 o 
 -16   2   3      131.99      291.49    118.40 o 
 -15   2   3      172.70      216.15    108.99 o 
 -14   2   3      567.62      317.00     82.25 o 
 -13   2   3     1135.81     1235.89     89.61 o 
 -12   2   3        0.33        4.60     54.74 o 
 -11   2   3     7940.20     8171.17    206.55 o 
 -10   2   3     1919.70     1795.78     99.00 o 
  -9   2   3     7556.42     6619.68    142.73 o 
  -8   2   3     7536.60     8121.01    156.08 o 
  -7   2   3    11254.16    11420.93    188.49 o 
  -6   2   3      108.99       56.21     29.53 o 
  -5   2   3     1157.81     1301.30     53.70 o 
  -4   2   3     5097.87     3783.42     91.65 o 
  -3   2   3     4643.02     5735.80    111.81 o 
  -2   2   3     9237.22     8585.17    142.51 o 
  -1   2   3     5140.12     6330.60    175.02 o 
   0   2   3      110.94      187.97     19.74 o 
   1   2   3     7752.25     6020.01    359.48 o 
   2   2   3       20.63      373.31     24.65 o 
   3   2   3    30736.15    29182.84    323.82 o 
   4   2   3      207.05      277.24     49.23 o 
   5   2   3    32646.79    31738.22    404.74 o 
   6   2   3      789.06      898.04     74.53 o 
   7   2   3     4218.33     4785.19    130.20 o 
   8   2   3      235.32      276.15     40.77 o 
   9   2   3      254.28      304.93     93.73 o 
  10   2   3     2358.76     2322.97    105.41 o 
  11   2   3        1.21       15.24     91.46 o 
  12   2   3     4039.11     4270.41    211.67 o 
  13   2   3        4.48        0.00    123.82 o 
  14   2   3      661.04      676.30    158.45 o 
  15   2   3       60.74       97.54    110.33 o 
  16   2   3       91.66       58.50    248.23 o 
  17   2   3        0.09      147.57    199.01 o 
 -17   3   3        3.57       42.68    115.07 o 
 -16   3   3      642.49      451.57    191.54 o 
 -15   3   3       62.68       69.81    202.81 o 
 -14   3   3      157.23      133.59     74.68 o 
 -13   3   3      302.92      178.86     76.81 o 
 -12   3   3       76.68       55.70     56.18 o 
 -11   3   3      600.96      517.80     70.01 o 
 -10   3   3     4111.35     4003.97    181.43 o 
  -9   3   3     1737.19     1772.42     79.96 o 
  -8   3   3     6478.32     6808.38    142.18 o 
  -7   3   3        0.10       81.49     36.36 o 
  -6   3   3     3586.32     3833.22    107.39 o 
  -5   3   3     7469.68     6684.40    140.22 o 
  -4   3   3      128.19      279.88     40.47 o 
  -3   3   3      229.91      188.72     30.25 o 
  -2   3   3     1945.28     1210.38     58.30 o 
  -1   3   3     2775.61     2281.31     65.86 o 
   0   3   3    11946.99    12484.01    293.31 o 
   1   3   3       65.25       80.57     20.34 o 
   2   3   3      616.76     1171.42     43.30 o 
   3   3   3     6723.26     7507.74    108.62 o 
   4   3   3    40437.01    40060.45    490.75 o 
   5   3   3     1449.15     1118.51     60.30 o 
   6   3   3    13172.83    10740.66    225.85 o 
   7   3   3     5007.13     5183.35    119.28 o 
   8   3   3     4196.65     4009.61    114.18 o 
   9   3   3      134.55      129.46     75.00 o 
  10   3   3     1557.33     1323.17    127.89 o 
  11   3   3      490.85      324.27    102.05 o 
  12   3   3       54.52        0.00     91.45 o 
  13   3   3       34.12      162.11     99.73 o 
  14   3   3        0.43       65.14     98.76 o 
  15   3   3       18.45        0.00    105.68 o 
  16   3   3       93.78      104.84    114.01 o 
  17   3   3      719.52     1105.40    200.32 o 
 -17   4   3      267.44       86.31    116.84 o 
 -16   4   3        8.92       65.58    108.27 o 
 -15   4   3      634.35      568.51     98.31 o 
 -14   4   3        0.90       40.30     72.17 o 
 -13   4   3     1503.15     1363.66    105.50 o 
 -12   4   3      682.35      676.87     73.27 o 
 -11   4   3     1782.67     1892.03    108.05 o 
 -10   4   3     1329.38     1410.58     93.36 o 
  -9   4   3      600.75      588.49     76.49 o 
  -8   4   3     5230.09     5136.92    143.04 o 
  -7   4   3       22.20       31.06     42.85 o 
  -6   4   3     2468.49     2032.92     85.84 o 
  -5   4   3      318.25      392.68     44.18 o 
  -4   4   3      773.00      882.18     53.18 o 
  -3   4   3     3262.35     2845.31     83.32 o 
  -2   4   3     5343.79     6666.91    133.19 o 
  -1   4   3      107.00       78.83     29.55 o 
   0   4   3    32214.62    33979.50    542.28 o 
   1   4   3     2193.10     2883.19     65.03 o 
   2   4   3     2468.43     2149.33     50.39 o 
   3   4   3       15.70        7.68     27.12 o 
   4   4   3     6205.64     6237.28    111.22 o 
   5   4   3     1105.04     1122.32     49.26 o 
   6   4   3     1024.95     1315.74     71.73 o 
   7   4   3     2604.85     2685.39     78.70 o 
   8   4   3      704.40      798.97     90.88 o 
   9   4   3     2442.51     2616.15    149.68 o 
  10   4   3     1484.46     1478.54    223.33 o 
  11   4   3      134.45        0.00    132.95 o 
  12   4   3      790.84      817.57    125.04 o 
  13   4   3       48.09        0.00    131.41 o 
  14   4   3      133.01        0.00     98.67 o 
  15   4   3       57.81       92.88    114.73 o 
  16   4   3       16.45      157.64    119.74 o 
  17   4   3      172.89      109.27    138.53 o 
 -17   5   3      126.44       47.08    192.25 o 
 -16   5   3      203.65      187.76    118.58 o 
 -15   5   3      329.75       87.44    111.24 o 
 -14   5   3      104.56        3.10     73.18 o 
 -13   5   3       95.73        0.00     69.48 o 
 -12   5   3      688.21      663.86     87.35 o 
 -11   5   3       51.63        9.44     48.26 o 
 -10   5   3     1887.22     2055.81    111.44 o 
  -9   5   3     1826.15     2183.66    108.27 o 
  -8   5   3      765.28      738.21     70.63 o 
  -7   5   3      162.08      315.43     52.98 o 
  -6   5   3     4430.17     4256.73    121.40 o 
  -5   5   3     5266.76     5388.83    135.32 o 
  -4   5   3     2861.15     3097.38     99.80 o 
  -3   5   3       25.64       65.06     32.13 o 
  -2   5   3       74.45       61.42     29.52 o 
  -1   5   3      598.08      762.67     49.80 o 
   0   5   3      534.51      729.83     48.09 o 
   1   5   3      482.37      313.51     58.91 o 
   2   5   3    12138.68    12196.05    181.08 o 
   3   5   3        4.59        6.31     20.26 o 
   4   5   3      207.44      138.76     34.41 o 
   5   5   3     1620.59     2214.72     69.91 o 
   6   5   3      897.98      912.64     52.12 o 
   7   5   3     4689.93     4540.81    145.04 o 
   8   5   3      313.03      296.31    166.28 o 
   9   5   3     2893.29     2863.09    157.37 o 
  10   5   3        3.37        0.00     86.46 o 
  11   5   3     4464.60     4763.52    215.92 o 
  12   5   3      408.00      432.52    217.87 o 
  13   5   3     1694.75     1812.97    162.46 o 
  14   5   3        1.11      166.67    105.11 o 
  15   5   3      832.57      739.27    208.50 o 
  16   5   3        2.39      157.84    117.02 o 
 -16   6   3       38.24      155.11    120.39 o 
 -15   6   3      676.33      675.84    105.30 o 
 -14   6   3      247.43      166.00     85.15 o 
 -13   6   3       11.03        0.00     65.61 o 
 -12   6   3     1535.89     1730.44    163.94 o 
 -11   6   3     1204.58     1471.41    176.89 o 
 -10   6   3      680.36      657.27    114.05 o 
  -9   6   3       57.66       46.40     57.45 o 
  -8   6   3      530.14      446.42     66.65 o 
  -7   6   3     1203.14     1115.49     93.13 o 
  -6   6   3     7026.37     7337.57    173.23 o 
  -5   6   3      648.48      870.08     64.77 o 
  -4   6   3    20408.01    20146.58    338.06 o 
  -3   6   3       90.11       28.00     35.55 o 
  -2   6   3    34711.21    30007.82    461.67 o 
  -1   6   3      545.90      771.64     58.87 o 
   0   6   3    26816.52    25349.39    400.10 o 
   1   6   3    10627.54     8437.25    191.15 o 
   2   6   3      793.65     1208.44     86.10 o 
   3   6   3    28608.16    28613.81    377.93 o 
   4   6   3     4545.43     5099.48    106.62 o 
   5   6   3     3339.16     3825.87     93.59 o 
   6   6   3     6996.84     6877.78    135.50 o 
   7   6   3      306.59      328.28     45.62 o 
   8   6   3     2443.94     2396.49    144.40 o 
   9   6   3      857.79      878.21    108.65 o 
  10   6   3      193.47      229.40     95.71 o 
  11   6   3       32.32        0.00     82.23 o 
  12   6   3     1434.81     1357.18    147.69 o 
  13   6   3      377.07      378.08    115.52 o 
  14   6   3      119.01        0.00    106.31 o 
  15   6   3       43.75       68.45    109.57 o 
  16   6   3      120.46      266.48    130.47 o 
 -16   7   3        0.21        0.00    102.00 o 
 -15   7   3      267.53      330.23     96.15 o 
 -14   7   3       12.73        0.00     76.82 o 
 -13   7   3        3.21       16.20     71.42 o 
 -12   7   3     2307.82     2718.72    141.42 o 
 -11   7   3      257.40      144.21     92.70 o 
 -10   7   3     2512.07     2661.99    223.16 o 
  -9   7   3      344.58      473.00     73.81 o 
  -8   7   3      764.87      940.25     83.80 o 
  -7   7   3      599.33      525.26     84.62 o 
  -6   7   3     1345.58     1328.10     85.32 o 
  -5   7   3     3605.73     3967.96    253.65 o 
  -4   7   3      328.69      320.86     50.96 o 
  -3   7   3     1114.68     1238.51     73.09 o 
  -2   7   3     3608.03     3506.61    130.67 o 
  -1   7   3     2135.06     1955.70    166.21 o 
   0   7   3      361.37      277.73     77.71 o 
   1   7   3    29512.97    29047.32    384.68 o 
   2   7   3     6008.18     5253.76    109.23 o 
   3   7   3     4474.50     4360.81     90.35 o 
   4   7   3      352.20      311.21     38.57 o 
   5   7   3      322.79      279.71     39.83 o 
   6   7   3      115.78       80.90     46.64 o 
   7   7   3      609.72      820.07     73.74 o 
   8   7   3        0.45       23.99     69.26 o 
   9   7   3      691.08      606.96    107.34 o 
  10   7   3     3160.12     3265.55    182.31 o 
  11   7   3     4123.50     4440.71    212.71 o 
  12   7   3      190.32      114.08    101.10 o 
  13   7   3     1588.10     1559.84    164.29 o 
  14   7   3      240.50      299.47    122.90 o 
  15   7   3        2.61        0.00    101.65 o 
 -15   8   3      329.30      116.68     91.34 o 
 -14   8   3      588.73      594.05    103.57 o 
 -13   8   3       69.27       99.31     78.97 o 
 -12   8   3      587.29      793.92    126.68 o 
 -11   8   3        3.25        0.00    103.34 o 
 -10   8   3      168.30      161.53     72.77 o 
  -9   8   3     1981.19     1974.24    118.54 o 
  -8   8   3      683.66      777.03     83.51 o 
  -7   8   3     1855.87     2113.53    111.62 o 
  -6   8   3     2155.18     1944.52    104.03 o 
  -5   8   3     2191.82     2069.36    102.13 o 
  -4   8   3     1488.69     1763.60     94.29 o 
  -3   8   3     2540.46     2396.36    104.01 o 
  -2   8   3     3507.23     3352.12    118.51 o 
  -1   8   3     2053.29     1628.45     91.02 o 
   0   8   3      152.79       60.81     44.57 o 
   1   8   3     1924.31     2034.25     97.11 o 
   2   8   3     5156.97     5059.60    145.79 o 
   3   8   3     3368.30     3372.92    183.71 o 
   4   8   3     3487.57     3020.29    176.45 o 
   5   8   3      881.77      695.07     68.84 o 
   6   8   3     1917.04     2237.86    172.35 o 
   7   8   3      505.27      467.60     72.01 o 
   8   8   3     4303.91     4479.12    259.85 o 
   9   8   3       10.26        0.00     77.80 o 
  10   8   3     1907.23     1714.03    276.34 o 
  11   8   3       57.06       33.40    100.93 o 
  12   8   3       21.68       17.08     97.76 o 
  13   8   3        7.71       35.61    103.33 o 
  14   8   3       10.94       59.45    118.99 o 
  15   8   3        0.45        0.00    111.30 o 
 -14   9   3      349.09      279.68     95.19 o 
 -13   9   3       17.07        0.00    102.71 o 
 -12   9   3      209.38      193.49    110.97 o 
 -11   9   3        2.41       34.90     94.21 o 
 -10   9   3      248.78      380.14     86.40 o 
  -9   9   3     2423.28     2531.98    131.53 o 
  -8   9   3        7.03        0.00     64.03 o 
  -7   9   3     3818.49     4029.19    151.70 o 
  -6   9   3        3.26        0.00     54.39 o 
  -5   9   3     1987.40     1983.35    109.46 o 
  -4   9   3     1405.77     1388.26    139.25 o 
  -3   9   3     6942.30     6747.87    181.47 o 
  -2   9   3       17.31       31.46     50.27 o 
  -1   9   3     2616.55     2424.66     97.09 o 
   0   9   3     1038.64     1117.06     85.22 o 
   1   9   3     7346.20     6616.74    177.25 o 
   2   9   3     1739.69     1510.38     93.56 o 
   3   9   3     8959.27     8198.04    244.87 o 
   4   9   3       37.74       98.80     66.21 o 
   5   9   3      917.31      989.70    105.07 o 
   6   9   3      290.57      192.80     63.42 o 
   7   9   3       65.31      166.66     82.29 o 
   8   9   3      138.73      159.55     87.14 o 
   9   9   3      247.73      134.16     92.36 o 
  10   9   3        0.16        0.00     84.98 o 
  11   9   3      243.75        0.00     93.12 o 
  12   9   3      359.17      201.15    154.77 o 
  13   9   3        8.59       25.15     99.25 o 
  14   9   3       69.94      209.39    142.20 o 
 -14  10   3        3.85        0.00    116.82 o 
 -13  10   3      306.91      191.48    162.36 o 
 -12  10   3      262.63      110.61    208.50 o 
 -11  10   3      669.12      742.02    131.06 o 
 -10  10   3      159.87      274.96     86.36 o 
  -9  10   3     2885.10     3144.24    149.55 o 
  -8  10   3      321.96      456.81    172.92 o 
  -7  10   3     1664.77     1981.81    120.79 o 
  -6  10   3       21.21       60.18     66.52 o 
  -5  10   3      742.01      874.05     90.03 o 
  -4  10   3     3472.64     3499.34    140.43 o 
  -3  10   3       35.97       41.80     59.87 o 
  -2  10   3      181.65      244.28     63.97 o 
  -1  10   3      567.27      522.83     62.83 o 
   0  10   3       39.68       27.68     51.40 o 
   1  10   3       64.12       27.19     47.46 o 
   2  10   3      329.43      384.39    131.53 o 
   3  10   3       10.33       80.18     92.03 o 
   4  10   3      104.10      127.17     73.45 o 
   5  10   3     4109.23     3785.68    208.74 o 
   6  10   3        2.79        0.46     53.44 o 
   7  10   3      108.34      136.71     81.60 o 
   8  10   3     1062.57      974.95    126.97 o 
   9  10   3     1586.01     1488.87    211.47 o 
  10  10   3     2826.70     2277.50    176.20 o 
  11  10   3      117.16        9.11     98.38 o 
  12  10   3      638.09      675.29    154.42 o 
  13  10   3        4.23        0.00    116.47 o 
 -12  11   3      370.59      192.23    120.53 o 
 -11  11   3      469.68      536.30    127.64 o 
 -10  11   3       14.91       85.15     82.07 o 
  -9  11   3       13.54        0.00     73.00 o 
  -8  11   3      123.75      136.23     78.34 o 
  -7  11   3       10.67      236.70     79.29 o 
  -6  11   3        3.86       42.31     68.30 o 
  -5  11   3     2072.69     1920.09    121.86 o 
  -4  11   3      829.43      765.36     91.21 o 
  -3  11   3       14.90        0.00     58.86 o 
  -2  11   3      269.61      234.45     68.11 o 
  -1  11   3       18.48       49.69     55.39 o 
   0  11   3     2151.37     2282.07    120.33 o 
   1  11   3     2139.45     2125.51    120.47 o 
   2  11   3       32.09       91.33     90.14 o 
   3  11   3      354.79      484.65    161.89 o 
   4  11   3     1839.08     2212.18    150.40 o 
   5  11   3     1719.02     1509.72    180.51 o 
   6  11   3      412.71      589.49    105.66 o 
   7  11   3     1536.10     1545.21    145.90 o 
   8  11   3      676.26      757.21    124.06 o 
   9  11   3      199.92       65.57    304.69 o 
  10  11   3      303.43      425.79    119.34 o 
  11  11   3       62.09       46.26    103.49 o 
  12  11   3      167.47      287.14    117.11 o 
 -11  12   3       95.80       53.93    113.44 o 
 -10  12   3        5.92        0.00    100.97 o 
  -9  12   3      142.90      108.49     84.42 o 
  -8  12   3      526.85      677.26    168.19 o 
  -7  12   3      351.59      285.64     86.05 o 
  -6  12   3       69.67      116.96     78.70 o 
  -5  12   3     1032.68      910.08    105.51 o 
  -4  12   3     1418.77     1285.38    110.96 o 
  -3  12   3     2063.45     2417.88    223.88 o 
  -2  12   3        2.18      118.28     66.65 o 
  -1  12   3     1664.37     1824.78    119.07 o 
   0  12   3      422.84      609.40    150.29 o 
   1  12   3      759.50      695.81    103.50 o 
   2  12   3     1065.95     1050.01    118.61 o 
   3  12   3       46.29       49.61     75.26 o 
   4  12   3     1204.97     1425.30    135.22 o 
   5  12   3      796.85      575.72    111.84 o 
   6  12   3      386.92      383.40    103.44 o 
   7  12   3        8.96      120.64     91.41 o 
   8  12   3       92.10       31.68     89.47 o 
   9  12   3       50.07      113.98     99.52 o 
  10  12   3      201.65       68.57    107.80 o 
  11  12   3       36.97        0.00    102.57 o 
 -10  13   3      291.19      286.06    126.82 o 
  -9  13   3       28.02        0.00     83.62 o 
  -8  13   3      216.52        0.00     85.75 o 
  -7  13   3        0.47      104.74     88.37 o 
  -6  13   3      865.44      884.81    134.42 o 
  -5  13   3      116.74      243.69     88.41 o 
  -4  13   3     1137.45     1055.49    113.96 o 
  -3  13   3      613.07      740.18    101.89 o 
  -2  13   3      138.49      139.57     67.46 o 
  -1  13   3       50.87       69.91     71.92 o 
   0  13   3      179.68      189.39     84.44 o 
   1  13   3      109.85       49.43     79.16 o 
   2  13   3      321.92      307.57     97.77 o 
   3  13   3      125.66      156.86     86.91 o 
   4  13   3      771.78      817.53    194.62 o 
   5  13   3      265.14       83.69     93.81 o 
   6  13   3       83.96      173.20     98.72 o 
   7  13   3      252.96      162.20    274.44 o 
   8  13   3      175.30       60.32     99.00 o 
   9  13   3       40.21      142.92    111.20 o 
  -8  14   3        3.69       88.17     93.80 o 
  -7  14   3       90.95      136.26     93.23 o 
  -6  14   3       28.57      125.08    116.37 o 
  -5  14   3      451.05      490.64    101.89 o 
  -4  14   3        0.89        5.64     81.61 o 
  -3  14   3        3.58        0.00     65.32 o 
  -2  14   3      144.44       74.67     78.30 o 
  -1  14   3      102.22        0.00     76.43 o 
   0  14   3       37.57      323.50     98.04 o 
   1  14   3      736.30      790.56    119.85 o 
   2  14   3       27.77      139.75     90.91 o 
   3  14   3      530.95      545.87    118.79 o 
   4  14   3       85.15       80.33     93.98 o 
   5  14   3       26.63        0.00     87.76 o 
   6  14   3       57.35       34.58     91.05 o 
   7  14   3       30.65      177.19    111.65 o 
  -5  15   3      173.52      181.10    101.81 o 
  -4  15   3       23.82      153.84     96.39 o 
  -3  15   3      145.29      191.36     83.64 o 
  -2  15   3       66.78       88.72     90.85 o 
  -1  15   3      159.41      231.61    104.96 o 
   0  15   3      239.63      272.85     99.31 o 
   1  15   3      357.07      257.93    101.32 o 
   2  15   3     1004.49     1086.74    118.97 o 
   3  15   3       64.87      207.76    173.87 o 
   4  15   3      174.16       62.21    100.20 o 
 -18   0   4        3.01      176.72    170.55 o 
 -17   0   4       36.50       34.87    161.30 o 
 -16   0   4       56.19      436.93    177.66 o 
 -15   0   4        7.52        3.08    144.46 o 
 -14   0   4      658.55      968.35    123.35 o 
 -13   0   4     4617.43     4476.17    203.17 o 
 -12   0   4     1319.31     1523.91    135.26 o 
 -11   0   4     8109.39     8535.33    259.39 o 
 -10   0   4      716.69      913.92     98.82 o 
  -9   0   4      607.06      756.12     85.78 o 
  -8   0   4    25047.65    25653.20    507.09 o 
  -7   0   4    10814.80    10404.95    247.84 o 
  -6   0   4    16939.29    16327.74    422.10 o 
  -5   0   4    69831.30    73060.95   1233.57 o 
  -4   0   4       79.88      710.24     53.70 o 
  -3   0   4    75020.33    86857.76   1436.38 o 
  -2   0   4     3562.95     1950.89     92.63 o 
  -1   0   4     2686.81     1077.85     82.31 o 
   0   0   4     3283.09     3608.08    103.42 o 
   1   0   4    17401.51    10274.13    416.65 o 
   2   0   4      393.41      174.02    127.02 o 
   3   0   4    28293.45    29504.30    786.80 o 
   4   0   4     4192.97     5145.81    147.66 o 
   5   0   4       81.36      268.64     51.29 o 
   6   0   4     1684.90     1507.33     90.67 o 
   7   0   4       48.82        7.99     49.31 o 
   8   0   4      821.40      824.22     55.39 o 
   9   0   4     5184.90     5235.53    276.81 o 
  10   0   4    12022.93    12739.65    483.18 o 
  11   0   4     5275.93     5655.85    330.42 o 
  12   0   4     4103.11     4608.36    316.66 o 
  13   0   4      393.44      432.42    171.50 o 
  14   0   4      208.62      173.16    157.03 o 
  15   0   4      321.81      724.89    186.20 o 
  16   0   4      122.48      277.05    173.87 o 
  17   0   4      424.73      651.12    203.52 o 
 -18   1   4      138.54      378.84    199.96 o 
 -17   1   4      320.79      317.69    125.18 o 
 -16   1   4      372.42      646.94    151.22 o 
 -15   1   4     1318.80     1442.36    153.60 o 
 -14   1   4       90.02       28.27     55.02 o 
 -13   1   4       83.12       78.32     62.93 o 
 -12   1   4     1403.99     1390.26    117.33 o 
 -11   1   4     2951.21     3092.64    113.95 o 
 -10   1   4       29.19       44.19     56.66 o 
  -9   1   4     2337.44     2532.03    118.49 o 
  -8   1   4    10366.83    10382.78    182.58 o 
  -7   1   4     1290.92     1908.48     72.99 o 
  -6   1   4    20303.96    21978.59    301.65 o 
  -5   1   4     1348.66     1419.66     56.34 o 
  -4   1   4     5676.04     6084.19    104.44 o 
  -3   1   4    27743.59    29807.45    368.01 o 
  -2   1   4     2133.22     1963.53     45.57 o 
  -1   1   4     1705.51     2159.70     53.26 o 
   0   1   4    13173.58    15287.22    290.62 o 
   1   1   4    30875.43    33640.05    579.90 o 
   2   1   4   206829.83   219431.13   6791.60 o 
   3   1   4     1483.84     1331.73     51.54 o 
   4   1   4     8135.06     7742.28    142.36 o 
   5   1   4     1217.43     1159.06     53.22 o 
   6   1   4     4426.16     3633.89     93.03 o 
   7   1   4     2260.55     2121.64     79.38 o 
   8   1   4     5709.96     5436.23    150.66 o 
   9   1   4      632.45      522.30     58.27 o 
  10   1   4      127.24        0.00     80.44 o 
  11   1   4        2.27        0.00     89.64 o 
  12   1   4     1651.21     1862.65    174.94 o 
  13   1   4        0.95        0.00     94.41 o 
  14   1   4       13.62        0.00    170.31 o 
  15   1   4      523.92      707.15    137.28 o 
  16   1   4       17.90        0.00    105.29 o 
  17   1   4      242.85      318.29    132.50 o 
 -18   2   4      102.13      274.30    130.70 o 
 -17   2   4      551.40      509.37    133.76 o 
 -16   2   4       73.82      100.42    110.73 o 
 -15   2   4      329.06      430.23     91.96 o 
 -14   2   4        2.06       20.74    110.84 o 
 -13   2   4       21.44       45.37     51.44 o 
 -12   2   4      446.03      574.17     72.22 o 
 -11   2   4     2160.02     2428.11    103.15 o 
 -10   2   4      893.14      941.60     71.14 o 
  -9   2   4       47.44        0.00     39.97 o 
  -8   2   4      289.25      358.57     47.17 o 
  -7   2   4     6519.72     8174.52    151.56 o 
  -6   2   4      620.87      851.08     49.26 o 
  -5   2   4     8287.13     9228.51    150.01 o 
  -4   2   4     8732.79     7970.13    129.35 o 
  -3   2   4     2187.63     3557.61    106.68 o 
  -2   2   4     3069.44     3729.25    105.66 o 
  -1   2   4      122.87      645.26     41.87 o 
   0   2   4      122.42       99.66     27.79 o 
   1   2   4    24540.95    25298.77    312.03 o 
   2   2   4    21482.63    27155.27    363.74 o 
   3   2   4     3494.04     3326.83    115.71 o 
   4   2   4     4283.02     4435.54     91.69 o 
   5   2   4      622.53      596.05     42.52 o 
   6   2   4     1484.45     1711.11     98.43 o 
   7   2   4     1102.31     1048.01     72.25 o 
   8   2   4      784.56      739.76     68.66 o 
   9   2   4     2654.94     3191.02    154.70 o 
  10   2   4      207.36      205.85     92.41 o 
  11   2   4     3257.21     3377.18    185.75 o 
  12   2   4        0.87        0.00     88.10 o 
  13   2   4      123.82       28.17     98.32 o 
  14   2   4      332.27      418.05    115.48 o 
  15   2   4       79.12       43.52    110.34 o 
  16   2   4        0.78      170.14    119.79 o 
  17   2   4      364.87      467.21    255.23 o 
 -17   3   4        1.17        0.00    110.46 o 
 -16   3   4       15.62       38.26    105.74 o 
 -15   3   4      497.82      434.61     92.20 o 
 -14   3   4      907.90      691.07     95.97 o 
 -13   3   4      145.27       85.66     48.05 o 
 -12   3   4      194.25      194.14     58.99 o 
 -11   3   4      233.77      244.12     60.24 o 
 -10   3   4     2715.06     2517.26     97.60 o 
  -9   3   4      346.80      449.78     67.48 o 
  -8   3   4    11147.25    11128.98    194.86 o 
  -7   3   4     5040.28     5002.51    114.81 o 
  -6   3   4    18305.06    20036.20    483.29 o 
  -5   3   4    30651.35    32026.23    473.15 o 
  -4   3   4     8668.81     8701.22    161.59 o 
  -3   3   4     3295.39     3800.89     90.98 o 
  -2   3   4    14390.73    14179.21    224.50 o 
  -1   3   4     4179.57     4397.90     94.48 o 
   0   3   4     2481.78     2267.70    112.32 o 
   1   3   4     1395.03     1318.67     37.93 o 
   2   3   4       62.91       61.29     18.33 o 
   3   3   4     1668.02     1828.36     51.00 o 
   4   3   4     4190.95     3819.24    102.71 o 
   5   3   4      173.33      126.80     32.38 o 
   6   3   4      735.03      687.37     48.92 o 
   7   3   4      285.48      214.52     62.88 o 
   8   3   4     4219.65     3964.60    128.59 o 
   9   3   4     4938.45     4685.76    187.87 o 
  10   3   4     6600.78     6337.88    232.15 o 
  11   3   4      763.11      581.60    112.45 o 
  12   3   4      381.06      404.52    111.45 o 
  13   3   4      949.83     1186.28    144.58 o 
  14   3   4      351.72      223.22    113.71 o 
  15   3   4      416.82      465.13    132.57 o 
  16   3   4      338.73      714.39    145.36 o 
  17   3   4      156.18      200.10    173.75 o 
 -17   4   4      140.42      311.42    124.45 o 
 -16   4   4       51.43      115.57    111.29 o 
 -15   4   4       15.00        0.00     75.93 o 
 -14   4   4      194.95       97.99     79.04 o 
 -13   4   4       37.83       34.52     49.46 o 
 -12   4   4      267.46      352.79     62.00 o 
 -11   4   4       63.95       36.14     53.89 o 
 -10   4   4     1232.36     1571.24     84.56 o 
  -9   4   4     1760.01     2084.78     89.09 o 
  -8   4   4      479.65      631.33     56.82 o 
  -7   4   4      320.13      420.61     53.79 o 
  -6   4   4    34012.79    33475.40    505.60 o 
  -5   4   4        8.14       24.16     33.79 o 
  -4   4   4    20611.46    19349.07    309.28 o 
  -3   4   4        8.29       91.07     28.79 o 
  -2   4   4    10215.95    11423.79    197.12 o 
  -1   4   4     1797.49     1972.35     67.37 o 
   0   4   4      372.22      861.68     46.89 o 
   1   4   4     1388.70      945.22     35.69 o 
   2   4   4        8.18       59.73     20.16 o 
   3   4   4    53889.70    48659.65    593.41 o 
   4   4   4     2626.77     3142.95     78.99 o 
   5   4   4    42149.29    41733.05    521.09 o 
   6   4   4     4034.41     4742.50    101.60 o 
   7   4   4      492.61      491.61     60.26 o 
   8   4   4     3907.50     3965.69    128.43 o 
   9   4   4       53.19       50.86     73.91 o 
  10   4   4      234.54      195.39    201.03 o 
  11   4   4      320.44      137.93     90.80 o 
  12   4   4      287.40      362.60    165.92 o 
  13   4   4       48.90      147.15     95.41 o 
  14   4   4      182.62       25.31    136.75 o 
  15   4   4      133.56      205.90    115.25 o 
  16   4   4      409.28      253.72    124.52 o 
  17   4   4       62.06      163.01    134.22 o 
 -17   5   4       35.99      245.42    121.82 o 
 -16   5   4       20.70        0.00    113.49 o 
 -15   5   4       27.24      118.36     84.49 o 
 -14   5   4      690.29      808.27    101.07 o 
 -13   5   4       87.16        0.00     69.96 o 
 -12   5   4      911.92      625.17    103.88 o 
 -11   5   4       70.04       74.15     68.88 o 
 -10   5   4     1043.35     1390.44    111.84 o 
  -9   5   4        7.98        0.00     49.79 o 
  -8   5   4      520.61      453.50     62.51 o 
  -7   5   4        1.94        2.22     44.08 o 
  -6   5   4       84.85      140.16     59.03 o 
  -5   5   4    11775.17    11455.74    240.51 o 
  -4   5   4     1554.13     1868.50     78.30 o 
  -3   5   4     3002.84     3100.31    112.73 o 
  -2   5   4     7427.51     7374.98    151.46 o 
  -1   5   4     7620.20     7386.32    151.82 o 
   0   5   4       74.49       25.08     30.49 o 
   1   5   4    10504.26     9932.33    135.69 o 
   2   5   4       50.61      142.63     42.60 o 
   3   5   4     1325.94     1949.66     56.69 o 
   4   5   4    14258.96    13345.94    233.12 o 
   5   5   4     1537.25     1524.47     60.56 o 
   6   5   4      993.40     1057.89     53.77 o 
   7   5   4     2975.26     2782.51    106.62 o 
   8   5   4     5640.52     5658.92    157.21 o 
   9   5   4      889.37      799.45    152.17 o 
  10   5   4     2759.55     2423.59    158.78 o 
  11   5   4      325.53      302.97     99.86 o 
  12   5   4        2.35       46.16     88.98 o 
  13   5   4      692.78      781.85    127.14 o 
  14   5   4      125.68       61.66    116.11 o 
  15   5   4        7.39        0.00    132.60 o 
  16   5   4      123.29      226.85    127.30 o 
 -16   6   4      220.62       39.55     85.68 o 
 -15   6   4        1.93       59.33     86.79 o 
 -14   6   4       51.50       99.02     77.81 o 
 -13   6   4      304.35      433.19     90.05 o 
 -12   6   4     1255.03     1155.07     97.95 o 
 -11   6   4       63.96       27.41     78.75 o 
 -10   6   4     1565.37     1400.11    102.34 o 
  -9   6   4      166.10      174.65     73.20 o 
  -8   6   4     3201.02     3337.19    213.96 o 
  -7   6   4      774.09      894.20     74.43 o 
  -6   6   4      347.68      457.64     67.39 o 
  -5   6   4     5785.68     5654.53    193.41 o 
  -4   6   4      531.31      450.61     89.16 o 
  -3   6   4      319.72      389.88     48.04 o 
  -2   6   4     1038.90     1078.32     64.74 o 
  -1   6   4     1359.51     1622.29     76.30 o 
   0   6   4     1438.79     1971.09     79.99 o 
   1   6   4     5989.93     6011.27    115.33 o 
   2   6   4     2873.76     3290.63    135.27 o 
   3   6   4      544.92      472.59     42.09 o 
   4   6   4      170.06      245.98     41.64 o 
   5   6   4      283.70      288.18     38.77 o 
   6   6   4     1187.03     1053.74     58.00 o 
   7   6   4      195.05      182.70     69.76 o 
   8   6   4      842.18      837.02     91.37 o 
   9   6   4       41.70       36.97     78.35 o 
  10   6   4      319.55      455.09    143.15 o 
  11   6   4       36.03        0.00     79.61 o 
  12   6   4      144.25      341.51    108.16 o 
  13   6   4      136.17        0.00    104.25 o 
  14   6   4       77.97       50.14     94.74 o 
  15   6   4       36.23       89.82    115.05 o 
  16   6   4       47.53        0.00    120.29 o 
 -16   7   4       54.37        0.00     87.05 o 
 -15   7   4       13.83      127.94     86.57 o 
 -14   7   4       17.57        0.00    137.80 o 
 -13   7   4        0.09      136.00     93.29 o 
 -12   7   4      384.90      586.91     76.61 o 
 -11   7   4       47.03       34.79     96.48 o 
 -10   7   4      566.67      517.09     82.46 o 
  -9   7   4      231.26      257.07     83.46 o 
  -8   7   4       56.71        4.44     85.33 o 
  -7   7   4     1864.15     1970.51    101.95 o 
  -6   7   4     4549.18     4602.39    141.24 o 
  -5   7   4      733.47      843.47     71.64 o 
  -4   7   4     4297.74     4063.10    125.27 o 
  -3   7   4     2540.34     2214.00     93.35 o 
  -2   7   4      951.01      798.33     64.41 o 
  -1   7   4     2577.23     2465.55    124.55 o 
   0   7   4      411.53      591.65     57.73 o 
   1   7   4      139.00      209.07     34.16 o 
   2   7   4     7194.95     7196.27    160.91 o 
   3   7   4     4155.27     4297.89    101.68 o 
   4   7   4       20.18       21.73     46.04 o 
   5   7   4       60.11       39.54     34.84 o 
   6   7   4       41.86       65.01     36.44 o 
   7   7   4       82.17       45.82     66.40 o 
   8   7   4      542.59      546.33     96.51 o 
   9   7   4     1517.27     1624.40    185.49 o 
  10   7   4        0.25        0.00    108.28 o 
  11   7   4     1118.83     1142.07    134.60 o 
  12   7   4      115.77       14.94     93.59 o 
  13   7   4       24.49      166.60    103.30 o 
  14   7   4      162.98      197.79    183.59 o 
  15   7   4        8.46        0.00    109.32 o 
 -15   8   4      156.69      245.96     96.72 o 
 -14   8   4        0.54       99.54     83.78 o 
 -13   8   4      318.44      245.16     87.63 o 
 -12   8   4        0.88        0.00     91.69 o 
 -11   8   4      733.05      826.89     95.94 o 
 -10   8   4      898.67     1167.56    101.79 o 
  -9   8   4      148.50      276.86     73.47 o 
  -8   8   4     3127.88     3101.05    148.36 o 
  -7   8   4       20.56       55.56     57.65 o 
  -6   8   4      326.83      259.24     61.90 o 
  -5   8   4      537.39      712.87     70.83 o 
  -4   8   4     2297.49     2041.89    100.53 o 
  -3   8   4     4368.01     4303.42    135.17 o 
  -2   8   4     5999.47     5954.20    203.22 o 
  -1   8   4     1627.88     1775.06    102.50 o 
   0   8   4      804.39      702.46     71.54 o 
   1   8   4    13474.63    12616.25    204.87 o 
   2   8   4      880.72      942.63     75.86 o 
   3   8   4     1460.56     1447.00     88.64 o 
   4   8   4       43.96       43.05     53.91 o 
   5   8   4        4.29        0.00     52.18 o 
   6   8   4       84.93       76.45     46.36 o 
   7   8   4      377.99      302.82     87.37 o 
   8   8   4      146.43       95.53     81.52 o 
   9   8   4      494.98      422.06    103.19 o 
  10   8   4     1191.59     1101.62    134.01 o 
  11   8   4      312.90      236.48    103.86 o 
  12   8   4     2922.28     2879.19    195.48 o 
  13   8   4        2.05        0.00    156.67 o 
  14   8   4       80.69       92.91    103.88 o 
  15   8   4        3.98       52.97    117.03 o 
 -14   9   4       27.75        0.00     80.20 o 
 -13   9   4      201.12      275.77    121.86 o 
 -12   9   4     1109.45     1040.93    140.80 o 
 -11   9   4        0.49        0.00     95.70 o 
 -10   9   4      920.45      824.52    107.62 o 
  -9   9   4        0.82       27.40     66.88 o 
  -8   9   4      278.30      426.44     78.17 o 
  -7   9   4     3558.67     3255.63    183.78 o 
  -6   9   4     1282.00     1282.92    114.98 o 
  -5   9   4     3069.08     2734.74    121.39 o 
  -4   9   4     1290.22     1375.13     92.98 o 
  -3   9   4     1533.85     1324.35     91.26 o 
  -2   9   4     5477.96     5373.43    161.33 o 
  -1   9   4      402.24      397.25     62.35 o 
   0   9   4     3161.05     2933.62    119.95 o 
   1   9   4     3838.89     3650.07    131.80 o 
   2   9   4      466.72      659.89     71.28 o 
   3   9   4       45.53       57.50     49.32 o 
   4   9   4      816.88      863.16     98.47 o 
   5   9   4       54.00       19.94     76.97 o 
   6   9   4        8.74        0.00    215.26 o 
   7   9   4      785.85      646.14    103.83 o 
   8   9   4      368.64      221.83    105.08 o 
   9   9   4      916.55      939.59    126.27 o 
  10   9   4     1003.15      974.28    132.55 o 
  11   9   4     1039.62      804.76    133.39 o 
  12   9   4       93.80       75.21    157.74 o 
  13   9   4       49.05        0.00    118.13 o 
  14   9   4       37.62       17.17    103.72 o 
 -13  10   4      143.45        0.00    127.85 o 
 -12  10   4       95.72       33.97    101.68 o 
 -11  10   4        1.84        0.00     97.40 o 
 -10  10   4       91.64      214.37    101.83 o 
  -9  10   4       12.52       37.72     83.69 o 
  -8  10   4      663.92      783.86    107.25 o 
  -7  10   4      500.85      465.22     83.81 o 
  -6  10   4       26.60       80.24     66.04 o 
  -5  10   4       13.44       64.96    115.29 o 
  -4  10   4        9.30        0.00     54.63 o 
  -3  10   4        0.93        0.00     52.47 o 
  -2  10   4      453.81      365.33     67.80 o 
  -1  10   4      328.36      208.07     59.61 o 
   0  10   4        1.97        0.00     46.02 o 
   1  10   4      725.32      627.58     75.07 o 
   2  10   4     1676.82     1997.21    111.91 o 
   3  10   4     3359.33     3217.39    158.99 o 
   4  10   4        3.91       37.36     62.62 o 
   5  10   4      936.57     1079.01    115.84 o 
   6  10   4     2314.22     2176.06    153.21 o 
   7  10   4        0.01        0.00     78.57 o 
   8  10   4      199.25      282.28    100.47 o 
   9  10   4      206.13      241.62    101.19 o 
  10  10   4        3.24        0.00     88.07 o 
  11  10   4       11.47        0.00     96.37 o 
  12  10   4      154.96       53.87    101.36 o 
  13  10   4       78.46       66.20    111.69 o 
 -12  11   4      542.64      702.76    141.38 o 
 -11  11   4        8.46       57.96    107.67 o 
 -10  11   4      216.85       41.10     83.89 o 
  -9  11   4      368.04      306.63     88.77 o 
  -8  11   4      838.32      913.45    106.16 o 
  -7  11   4       51.70       30.13     76.05 o 
  -6  11   4      129.66       84.17     83.87 o 
  -5  11   4      158.30      114.76     70.21 o 
  -4  11   4       85.59      157.86     72.52 o 
  -3  11   4       37.04       15.23     63.86 o 
  -2  11   4      151.77      179.32     70.18 o 
  -1  11   4      189.17      170.65     63.35 o 
   0  11   4      758.91      844.03     87.42 o 
   1  11   4      748.14      776.29    123.04 o 
   2  11   4     5378.26     5296.76    177.81 o 
   3  11   4      235.91      272.70     82.93 o 
   4  11   4     2431.89     2269.77    150.43 o 
   5  11   4      217.62      212.06     88.90 o 
   6  11   4     2023.56     2213.22    191.66 o 
   7  11   4      154.29      124.32     90.23 o 
   8  11   4      524.39      529.00    116.74 o 
   9  11   4       45.43        0.00     90.39 o 
  10  11   4        4.77       93.76     98.92 o 
  11  11   4       43.20      129.22    128.92 o 
  12  11   4        0.27        0.00    110.06 o 
 -11  12   4      482.16      313.25    129.42 o 
 -10  12   4        8.44        0.00    105.36 o 
  -9  12   4      988.60     1166.34    118.70 o 
  -8  12   4        1.47        1.03     79.82 o 
  -7  12   4      925.49     1125.92    112.88 o 
  -6  12   4     1413.47     1470.68    121.32 o 
  -5  12   4      593.94      610.89     95.52 o 
  -4  12   4     1052.96     1169.04    124.09 o 
  -3  12   4      295.71      248.54     78.72 o 
  -2  12   4       14.16       25.71     58.88 o 
  -1  12   4        7.72        6.77     62.31 o 
   0  12   4       92.27       41.79     52.98 o 
   1  12   4      697.19      695.84     90.88 o 
   2  12   4      166.83      275.41     83.95 o 
   3  12   4      142.98      143.92     81.38 o 
   4  12   4       15.29        0.00     69.50 o 
   5  12   4      509.73      535.85    110.25 o 
   6  12   4       31.26        0.00     84.62 o 
   7  12   4      654.68      759.82    157.98 o 
   8  12   4      479.34      470.56    118.82 o 
   9  12   4      532.10      517.21    121.02 o 
  10  12   4      225.78      239.93    113.13 o 
  11  12   4       19.57        0.00    107.62 o 
  -9  13   4      139.38      109.25     89.44 o 
  -8  13   4      236.01      157.84     91.23 o 
  -7  13   4       52.62       74.54     85.70 o 
  -6  13   4      356.84      390.14     97.36 o 
  -5  13   4      369.81      235.08     90.19 o 
  -4  13   4       56.28      164.35    107.02 o 
  -3  13   4       94.36        9.27     75.44 o 
  -2  13   4      371.59      297.89     98.06 o 
  -1  13   4       17.83        0.00     63.64 o 
   0  13   4      430.40      507.09     89.70 o 
   1  13   4       25.31      120.33    138.64 o 
   2  13   4     2214.26     2128.60    162.30 o 
   3  13   4       51.23      178.24     86.59 o 
   4  13   4     2613.90     2831.64    184.21 o 
   5  13   4      344.92      555.86    118.08 o 
   6  13   4      344.76      350.13    109.07 o 
   7  13   4      274.92      194.30    106.05 o 
   8  13   4        9.44       10.57     99.27 o 
   9  13   4        0.79        0.00     96.10 o 
  -7  14   4      148.80      290.43     98.28 o 
  -6  14   4        5.00        0.00     83.76 o 
  -5  14   4       16.81       22.62     84.69 o 
  -4  14   4      405.87      444.82    100.45 o 
  -3  14   4     1967.04     2017.31    153.90 o 
  -2  14   4        2.05      162.30    157.31 o 
  -1  14   4     2733.15     3205.89    167.29 o 
   0  14   4      757.09     1148.62    373.00 o 
   1  14   4      182.03      186.53     99.05 o 
   2  14   4       14.43        0.00     77.11 o 
   3  14   4      238.18      271.67    101.22 o 
   4  14   4       12.52        0.00    190.83 o 
   5  14   4      267.59      214.38    105.15 o 
   6  14   4        1.72        0.00     94.76 o 
   7  14   4      169.42      154.31    111.32 o 
  -4  15   4      761.82      685.70    108.10 o 
  -3  15   4       24.84      109.85     83.27 o 
  -2  15   4       42.26      104.39     89.96 o 
  -1  15   4      283.82      250.60    205.18 o 
   0  15   4       26.44       52.76     87.89 o 
   1  15   4       95.96      168.07    102.52 o 
   2  15   4        1.39       24.82     88.63 o 
   3  15   4        9.49        6.89    124.77 o 
   4  15   4       19.60        0.00     94.10 o 
 -18   1   5        5.87      145.88    116.76 o 
 -17   1   5       67.41      113.73    121.68 o 
 -16   1   5        6.66      184.74    106.22 o 
 -15   1   5        1.99       60.37     80.30 o 
 -14   1   5      583.69      836.01     82.72 o 
 -13   1   5      349.13      337.25     97.59 o 
 -12   1   5     1637.09     1997.51    101.60 o 
 -11   1   5        4.24        0.00     50.07 o 
 -10   1   5      127.68      131.06     51.08 o 
  -9   1   5     2493.90     2368.70    122.19 o 
  -8   1   5      639.11     1255.29     65.77 o 
  -7   1   5      409.77      535.84     68.27 o 
  -6   1   5      234.70      397.57     40.58 o 
  -5   1   5      206.51      397.94     35.33 o 
  -4   1   5     2010.23     2235.69     60.24 o 
  -3   1   5    17517.24    21611.45    275.77 o 
  -2   1   5     3060.93     2437.77     65.37 o 
  -1   1   5      912.84      792.25    105.56 o 
   0   1   5    70246.28    89920.14   1200.05 o 
   1   1   5     5213.26     6976.13    121.45 o 
   2   1   5    65615.94    69958.84   2480.48 o 
   3   1   5       19.10       14.88     23.61 o 
   4   1   5     2014.57     1346.19     63.10 o 
   5   1   5      913.57     1019.56     64.21 o 
   6   1   5     2973.30     2912.30     86.61 o 
   7   1   5     4141.14     4114.22    107.84 o 
   8   1   5        5.59        0.00     27.19 o 
   9   1   5      263.02       47.71     77.22 o 
  10   1   5      281.45      300.84     94.90 o 
  11   1   5     3368.63     3291.88    186.65 o 
  12   1   5        2.82       59.88    161.53 o 
  13   1   5       52.46      186.40    192.49 o 
  14   1   5      341.79      374.82    113.54 o 
  15   1   5       29.76      206.20    114.29 o 
  16   1   5      121.94      171.55    118.98 o 
  17   1   5       24.53      173.00    130.19 o 
 -17   2   5       68.35       94.68    211.94 o 
 -16   2   5       57.87      203.27    134.85 o 
 -15   2   5        1.26       16.17     76.90 o 
 -14   2   5      457.81      362.31     75.39 o 
 -13   2   5      172.52       98.78     77.38 o 
 -12   2   5      210.51      315.51     70.60 o 
 -11   2   5       35.69        0.00     49.08 o 
 -10   2   5      249.20      173.78     78.78 o 
  -9   2   5       17.86       50.01     42.39 o 
  -8   2   5     5796.48     6107.23    133.86 o 
  -7   2   5     2443.56     3029.22     87.71 o 
  -6   2   5    45026.79    44467.96    559.48 o 
  -5   2   5      465.82      432.52     36.58 o 
  -4   2   5    33231.55    31593.87    399.16 o 
  -3   2   5    10421.15    10914.93    157.89 o 
  -2   2   5       75.83       29.92     18.82 o 
  -1   2   5        0.33        0.00     16.72 o 
   0   2   5     1477.84     1594.96     39.07 o 
   1   2   5     1188.41     1946.17     76.14 o 
   2   2   5     1226.82     1317.02     45.79 o 
   3   2   5    15847.16    13455.50    242.99 o 
   4   2   5     2432.63     2511.80     60.13 o 
   5   2   5     1363.85     1211.86     55.91 o 
   6   2   5     1335.67     1276.14     61.83 o 
   7   2   5     7690.17     7406.90    160.16 o 
   8   2   5     2869.76     3141.98    101.67 o 
   9   2   5     2766.68     2558.08    123.52 o 
  10   2   5     5369.62     5503.69    262.23 o 
  11   2   5     2959.81     3005.36    177.64 o 
  12   2   5      428.04      238.30     99.87 o 
  13   2   5       14.65        0.00     88.08 o 
  14   2   5       24.17        0.00    200.32 o 
  15   2   5      433.32      445.28    127.89 o 
  16   2   5      406.92      520.75    141.22 o 
  17   2   5      892.61     1083.37    167.64 o 
 -17   3   5      358.06      298.40    125.62 o 
 -16   3   5      274.67       79.33     87.61 o 
 -15   3   5      300.75      352.49    107.01 o 
 -14   3   5        6.40       16.73     61.78 o 
 -13   3   5      211.94      115.48     64.11 o 
 -12   3   5        9.77        0.00     53.56 o 
 -11   3   5     3748.05     3926.52    124.57 o 
 -10   3   5      165.25      247.79     53.70 o 
  -9   3   5      869.31     1049.14     68.52 o 
  -8   3   5     2657.20     2523.91     87.66 o 
  -7   3   5    16085.74    15585.97    241.05 o 
  -6   3   5      870.39     1005.82     55.75 o 
  -5   3   5    23446.39    22534.35    307.54 o 
  -4   3   5      634.66     1003.16     60.84 o 
  -3   3   5     1179.53     1504.50     58.44 o 
  -2   3   5     2235.60     1573.34     56.23 o 
  -1   3   5        8.68        5.93     15.37 o 
   0   3   5      226.60      388.94     26.81 o 
   1   3   5      205.23      481.65     36.89 o 
   2   3   5    13808.81    14353.01    178.33 o 
   3   3   5     5932.86     6059.33     97.79 o 
   4   3   5    28290.93    28168.69    326.46 o 
   5   3   5     1838.79     1513.06     62.77 o 
   6   3   5        1.16       26.46     36.19 o 
   7   3   5     2273.87     1873.54     77.39 o 
   8   3   5      182.22      151.88     54.86 o 
   9   3   5     1643.08     1550.74     97.71 o 
  10   3   5      497.41      575.90    125.36 o 
  11   3   5     1556.16     1681.35    143.66 o 
  12   3   5       26.54      154.37     97.20 o 
  13   3   5     1321.91     1471.11    152.21 o 
  14   3   5       48.58      151.27    103.90 o 
  15   3   5      222.50      358.25    117.89 o 
  16   3   5       11.21       27.02    113.97 o 
  17   3   5        0.26       30.68    130.82 o 
 -17   4   5      177.61      329.19    122.92 o 
 -16   4   5      543.13      550.90    101.63 o 
 -15   4   5       72.11       11.36     77.71 o 
 -14   4   5        4.59       68.77     73.68 o 
 -13   4   5        0.07        0.00     68.82 o 
 -12   4   5        8.12        8.89     57.01 o 
 -11   4   5      193.33      162.70     58.52 o 
 -10   4   5      750.60      791.19     69.06 o 
  -9   4   5      707.02      858.64     78.27 o 
  -8   4   5      270.53      321.87     49.03 o 
  -7   4   5     1471.11     1542.80     71.52 o 
  -6   4   5     3601.02     3780.97    111.78 o 
  -5   4   5      518.72      620.98     54.91 o 
  -4   4   5     2634.11     2567.86     83.55 o 
  -3   4   5      794.31      590.70     48.27 o 
  -2   4   5      892.59      646.92     43.69 o 
  -1   4   5     2282.82     2604.11     62.86 o 
   0   4   5     7200.30     6283.93    124.43 o 
   1   4   5       28.42       88.36     20.90 o 
   2   4   5     4872.30     5247.04    127.18 o 
   3   4   5     3220.53     3363.66     72.28 o 
   4   4   5    11070.78    11768.97    164.23 o 
   5   4   5     1578.16     1466.80     62.68 o 
   6   4   5     4768.56     3642.07     97.47 o 
   7   4   5     3939.71     4184.56    146.11 o 
   8   4   5     1812.81     1861.69     97.92 o 
   9   4   5     3074.92     3242.71    128.84 o 
  10   4   5      404.11      571.56    112.32 o 
  11   4   5     1182.74     1205.75    128.37 o 
  12   4   5     1342.53     1260.88    243.13 o 
  13   4   5       59.23        0.00     90.99 o 
  14   4   5       79.75        0.00    142.68 o 
  15   4   5      291.48      344.45    117.07 o 
  16   4   5       55.00        0.00    149.08 o 
 -17   5   5       85.85      184.95    210.40 o 
 -16   5   5        1.47       12.60    106.23 o 
 -15   5   5      492.97      351.36     95.05 o 
 -14   5   5       93.64      197.60    103.10 o 
 -13   5   5      701.61      812.51     84.31 o 
 -12   5   5     1163.57     1269.37     91.27 o 
 -11   5   5      630.29      828.56     84.29 o 
 -10   5   5      847.27      844.32     87.51 o 
  -9   5   5     1550.93     1649.73     83.66 o 
  -8   5   5     1493.03     1550.40     93.41 o 
  -7   5   5    20447.49    20484.98    349.89 o 
  -6   5   5     7426.56     7077.25    163.99 o 
  -5   5   5     8693.64     7919.71    170.15 o 
  -4   5   5      173.56      165.27     38.04 o 
  -3   5   5     1408.17     1098.11     90.61 o 
  -2   5   5      139.04       89.10     31.26 o 
  -1   5   5     1460.31     1761.59     71.24 o 
   0   5   5       42.70      118.89     23.82 o 
   1   5   5     6092.53     8215.48    136.86 o 
   2   5   5      420.18      564.11     34.40 o 
   3   5   5     2524.05     2703.25     66.82 o 
   4   5   5     1316.45     1312.04     66.31 o 
   5   5   5       52.44       69.11     36.33 o 
   6   5   5      433.25      437.05     54.12 o 
   7   5   5      995.71      982.82     74.44 o 
   8   5   5     1154.99     1151.05     84.56 o 
   9   5   5        3.28        0.00     55.63 o 
  10   5   5     1901.15     1846.75    141.39 o 
  11   5   5      295.49      193.40    137.10 o 
  12   5   5       60.10       38.29    139.71 o 
  13   5   5      142.30       50.49     98.32 o 
  14   5   5      178.45       90.44     99.38 o 
  15   5   5       17.27       87.45    125.24 o 
  16   5   5      322.45      191.81    119.52 o 
 -16   6   5      694.93      695.88    110.90 o 
 -15   6   5      123.85      193.66     88.15 o 
 -14   6   5      625.81      572.47     97.45 o 
 -13   6   5      716.13      648.11     81.65 o 
 -12   6   5      325.47      528.05     75.56 o 
 -11   6   5      994.91     1057.30    113.87 o 
 -10   6   5     1159.45     1338.60    103.24 o 
  -9   6   5       49.85       40.80     58.71 o 
  -8   6   5       21.54        0.00     49.74 o 
  -7   6   5        8.95        0.00     42.39 o 
  -6   6   5      259.90      311.67     54.49 o 
  -5   6   5     7821.54     7463.75    180.46 o 
  -4   6   5       34.20       86.52     39.02 o 
  -3   6   5     2007.64     1576.10     76.57 o 
  -2   6   5       11.11        0.00     35.44 o 
  -1   6   5     1794.91     2071.72    102.31 o 
   0   6   5    19317.31    20701.34    283.94 o 
   1   6   5     8660.15     6214.11    103.52 o 
   2   6   5    20636.09    20132.35    250.22 o 
   3   6   5    17639.07    17104.54    222.65 o 
   4   6   5     3183.51     2799.96     83.29 o 
   5   6   5      681.68      693.13     73.92 o 
   6   6   5     1090.41     1133.34     73.31 o 
   7   6   5      707.61      630.89     67.82 o 
   8   6   5     2464.67     2475.80    110.73 o 
   9   6   5     1467.21     1591.14    118.69 o 
  10   6   5     4679.22     4808.13    210.83 o 
  11   6   5       55.44       82.86     84.21 o 
  12   6   5     1410.11     1270.84    142.22 o 
  13   6   5      126.79      314.17    111.29 o 
  14   6   5        2.08       34.40     96.02 o 
  15   6   5        3.32      227.47    112.95 o 
  16   6   5       16.52       47.01    119.65 o 
 -16   7   5       21.38       69.53     91.74 o 
 -15   7   5      523.92      351.87    101.01 o 
 -14   7   5      534.17      603.49    100.27 o 
 -13   7   5       23.35        0.00     74.83 o 
 -12   7   5      867.11      865.43     85.76 o 
 -11   7   5      106.85      182.43     95.49 o 
 -10   7   5      464.46      417.23     80.58 o 
  -9   7   5     5013.05     4885.35    163.10 o 
  -8   7   5       91.71       55.12     58.60 o 
  -7   7   5     8473.46     7777.02    191.97 o 
  -6   7   5     2167.18     2407.20    124.66 o 
  -5   7   5    11011.09    11392.44    234.02 o 
  -4   7   5     5109.09     4938.65    140.06 o 
  -3   7   5    12835.03    12202.59    239.92 o 
  -2   7   5    16059.55    14815.94    274.13 o 
  -1   7   5     1068.03     1363.44     76.41 o 
   0   7   5     3497.28     3477.29     84.25 o 
   1   7   5      169.08      166.82     35.80 o 
   2   7   5     9128.16     8631.57    155.95 o 
   3   7   5     6774.57     6875.13    137.25 o 
   4   7   5       39.72        4.58     33.32 o 
   5   7   5      653.09      751.66     65.98 o 
   6   7   5       53.27       29.55     45.90 o 
   7   7   5     2661.53     2933.20    116.70 o 
   8   7   5      264.04      287.38     83.98 o 
   9   7   5       29.08        0.00     71.81 o 
  10   7   5      374.74      384.40    103.96 o 
  11   7   5     1406.39     1437.31    222.14 o 
  12   7   5      117.68      159.68    101.72 o 
  13   7   5      130.51      113.04    106.67 o 
  14   7   5       96.93      177.02    107.86 o 
  15   7   5      296.16       93.19    112.63 o 
 -15   8   5       50.40       16.87     88.28 o 
 -14   8   5      114.32       25.75     83.44 o 
 -13   8   5      224.98      296.22    139.61 o 
 -12   8   5      976.98      863.92     89.78 o 
 -11   8   5       27.21        0.00     73.36 o 
 -10   8   5     2286.73     2352.75    129.60 o 
  -9   8   5      178.40      189.51     71.72 o 
  -8   8   5     1543.90     1409.00    103.17 o 
  -7   8   5      307.20      416.06     70.73 o 
  -6   8   5     2729.24     3050.64    123.21 o 
  -5   8   5      283.89      226.58     58.33 o 
  -4   8   5      926.55     1150.88     81.37 o 
  -3   8   5       47.88      102.68     48.96 o 
  -2   8   5     5181.74     4757.09    142.58 o 
  -1   8   5      258.56      256.21     54.38 o 
   0   8   5     9051.09     8608.70    198.66 o 
   1   8   5     6713.41     6853.35    139.75 o 
   2   8   5     7406.37     8015.56    221.39 o 
   3   8   5     2177.10     1989.29    100.14 o 
   4   8   5      483.78      533.45     81.01 o 
   5   8   5      181.51      189.81     68.06 o 
   6   8   5       77.61      100.96     69.84 o 
   7   8   5      137.03      145.78    117.53 o 
   8   8   5       95.88       61.37     73.73 o 
   9   8   5       21.95      152.54     88.57 o 
  10   8   5      291.31      291.37    104.33 o 
  11   8   5      722.70      771.08    125.03 o 
  12   8   5        7.94        0.00     91.67 o 
  13   8   5      579.33      517.18    124.64 o 
  14   8   5        7.19        0.00     98.70 o 
 -14   9   5      191.39      193.96     97.15 o 
 -13   9   5     1397.01     1336.84    151.41 o 
 -12   9   5       35.15        0.00     85.24 o 
 -11   9   5       14.60       73.45     75.66 o 
 -10   9   5      780.05      759.42     96.51 o 
  -9   9   5      157.91      125.04     77.65 o 
  -8   9   5     3922.40     3891.87    152.58 o 
  -7   9   5     2354.13     2352.08    125.44 o 
  -6   9   5      128.62      174.88     63.47 o 
  -5   9   5       26.35        0.00     51.44 o 
  -4   9   5       97.74      171.51     60.70 o 
  -3   9   5      414.78      377.98     65.48 o 
  -2   9   5        3.79        0.00     46.89 o 
  -1   9   5     2610.71     2586.17    114.01 o 
   0   9   5     5238.47     4985.10    224.71 o 
   1   9   5     1538.00     1597.44     97.06 o 
   2   9   5     1800.27     1698.04     99.18 o 
   3   9   5     7028.80     7060.53    189.44 o 
   4   9   5     1186.56     1213.08    108.64 o 
   5   9   5     1502.91     1831.80    131.08 o 
   6   9   5     3786.56     3372.39    170.58 o 
   7   9   5       56.12       51.77     72.20 o 
   8   9   5      282.24      259.14    148.61 o 
   9   9   5     1151.92      967.36    128.71 o 
  10   9   5       30.62      121.72     97.65 o 
  11   9   5      261.99      290.35    212.06 o 
  12   9   5       58.40        0.00     91.23 o 
  13   9   5       10.02        0.00    103.78 o 
  14   9   5        2.15      130.72    114.99 o 
 -13  10   5       34.82      106.07     85.03 o 
 -12  10   5      101.66        0.00    105.61 o 
 -11  10   5      335.60      388.39     93.47 o 
 -10  10   5      159.51      186.23     86.39 o 
  -9  10   5      956.06      971.64    103.08 o 
  -8  10   5      305.98      393.73     84.16 o 
  -7  10   5       15.67        0.98     67.32 o 
  -6  10   5     4933.13     4858.98    168.52 o 
  -5  10   5     1284.16     1457.46    104.46 o 
  -4  10   5     3151.51     3116.83    209.83 o 
  -3  10   5     1587.92     1494.58    102.44 o 
  -2  10   5        9.76        0.00     50.58 o 
  -1  10   5       70.66       67.02     44.88 o 
   0  10   5      142.55       99.88     55.77 o 
   1  10   5      129.48      137.24     56.73 o 
   2  10   5      645.04      532.71     73.72 o 
   3  10   5     1605.66     1645.27    107.68 o 
   4  10   5      209.82       69.38     70.64 o 
   5  10   5     1258.16     1152.26    117.10 o 
   6  10   5       43.97       47.62    160.70 o 
   7  10   5      491.52      499.30    102.07 o 
   8  10   5      525.79      566.87    109.92 o 
   9  10   5      276.55      284.53    103.05 o 
  10  10   5       15.71       25.69     90.33 o 
  11  10   5      139.17       93.39    100.90 o 
  12  10   5       82.59       55.55    105.52 o 
  13  10   5      103.02      298.67    157.74 o 
 -12  11   5        1.89       49.16    109.27 o 
 -11  11   5      521.95      407.13    102.18 o 
 -10  11   5       14.11        0.00     78.39 o 
  -9  11   5      145.38      151.05     83.85 o 
  -8  11   5      151.43      206.08     84.48 o 
  -7  11   5     2977.31     2981.05    149.16 o 
  -6  11   5      133.96       84.27     72.09 o 
  -5  11   5     4625.64     4465.52    169.51 o 
  -4  11   5     1904.37     1580.19    112.55 o 
  -3  11   5     1511.13     1854.70    137.43 o 
  -2  11   5      505.11      436.94    139.47 o 
  -1  11   5     3933.96     4068.78    155.25 o 
   0  11   5        8.26       58.37     73.75 o 
   1  11   5     2232.86     2139.01    121.02 o 
   2  11   5     2892.04     2746.26    133.95 o 
   3  11   5      909.45     1046.17    252.03 o 
   4  11   5     4808.29     4583.69    204.63 o 
   5  11   5       70.72      146.97    242.66 o 
   6  11   5       25.86        0.00     70.07 o 
   7  11   5     1062.95      911.72    123.19 o 
   8  11   5        6.40       89.19     89.59 o 
   9  11   5     2441.50     2173.43    174.76 o 
  10  11   5      532.99      540.47    128.56 o 
  11  11   5      395.09      224.92    108.89 o 
  12  11   5      328.04      167.60    141.73 o 
 -11  12   5       85.99       40.45    109.95 o 
 -10  12   5       28.09        0.00     80.47 o 
  -9  12   5       13.20        0.00     81.61 o 
  -8  12   5        3.36        4.77     79.21 o 
  -7  12   5      452.15      585.60    137.83 o 
  -6  12   5      241.99      447.76     90.80 o 
  -5  12   5      361.32      528.76    113.88 o 
  -4  12   5      203.47      116.16     73.13 o 
  -3  12   5      484.36      554.22     90.53 o 
  -2  12   5       53.27       27.76     83.14 o 
  -1  12   5        4.43        8.09     57.55 o 
   0  12   5      145.11      218.07     67.23 o 
   1  12   5       93.47      154.61     65.68 o 
   2  12   5      380.82      435.55     80.32 o 
   3  12   5      179.69      209.14     87.67 o 
   4  12   5      254.85      281.04     92.73 o 
   5  12   5      180.70      251.32     88.28 o 
   6  12   5      299.75      204.80     91.83 o 
   7  12   5      222.18      222.53    109.11 o 
   8  12   5       21.78        0.00     95.08 o 
   9  12   5       14.14        0.00    100.30 o 
  10  12   5       24.79        0.00     98.87 o 
  -9  13   5       79.05       37.17     86.01 o 
  -8  13   5       59.47       40.48    127.79 o 
  -7  13   5      929.99      976.99    115.19 o 
  -6  13   5      352.82      395.71     95.61 o 
  -5  13   5      212.62      187.62     88.32 o 
  -4  13   5      291.46      367.70     91.18 o 
  -3  13   5     1401.39     1442.58    118.64 o 
  -2  13   5      439.93      571.30     91.74 o 
  -1  13   5     1826.61     1873.43    130.51 o 
   0  13   5       15.99       46.92     65.37 o 
   1  13   5        3.92        0.00     61.72 o 
   2  13   5       19.73        0.00     72.50 o 
   3  13   5       19.67       63.33    105.08 o 
   4  13   5      295.89      195.13    119.08 o 
   5  13   5       92.03        0.00     79.29 o 
   6  13   5       66.39       95.36     90.83 o 
   7  13   5      116.52       60.41     96.94 o 
   8  13   5       31.97        0.00     95.37 o 
   9  13   5       66.62       44.91    112.70 o 
  -7  14   5        0.46        0.00     88.81 o 
  -6  14   5      140.98      243.36     97.53 o 
  -5  14   5       83.42       68.11     88.97 o 
  -4  14   5       92.07      160.80     76.08 o 
  -3  14   5       77.01      153.44     80.77 o 
  -2  14   5      288.15      343.27    106.78 o 
  -1  14   5       14.58        0.00     70.68 o 
   0  14   5      185.37      262.90     85.40 o 
   1  14   5      738.41      711.37    121.19 o 
   2  14   5       36.78      235.99    125.60 o 
   3  14   5     1154.52      795.69    127.38 o 
   4  14   5       42.03       61.41     85.48 o 
   5  14   5        3.49        0.00     79.67 o 
   6  14   5       43.93        0.00     84.92 o 
   7  14   5       13.96        0.00    121.92 o 
  -4  15   5        7.82        0.00     77.14 o 
  -3  15   5      239.56      281.49     87.88 o 
  -2  15   5      185.80      296.01    114.78 o 
  -1  15   5       98.03      236.66     89.04 o 
   0  15   5      261.19      346.15    116.03 o 
   1  15   5      106.12      201.58    165.33 o 
   2  15   5      577.54      604.73    127.45 o 
   3  15   5        6.32       59.46     96.01 o 
 -18   0   6       14.78      438.59    194.74 o 
 -17   0   6      265.68      541.77    181.22 o 
 -16   0   6       72.01      245.74    162.01 o 
 -15   0   6       14.66        6.44     98.00 o 
 -14   0   6      145.13      122.30    113.86 o 
 -13   0   6      476.23      403.80    103.46 o 
 -12   0   6      628.34      713.84    138.41 o 
 -11   0   6     3118.61     2704.36    210.04 o 
 -10   0   6     1384.67     1436.61    232.22 o 
  -9   0   6    38531.84    40164.79    757.53 o 
  -8   0   6    29599.92    30073.10    582.05 o 
  -7   0   6    16060.37    18102.02    376.97 o 
  -6   0   6    69453.88    73628.62   1257.40 o 
  -5   0   6    11031.93     9325.18    212.38 o 
  -4   0   6    67784.34    64211.89   1084.67 o 
  -3   0   6    28628.64    27717.81    489.42 o 
  -2   0   6    30201.76    25785.29    684.57 o 
  -1   0   6    15831.20    12897.63    373.83 o 
   0   0   6     8168.64    11546.06    218.13 o 
   1   0   6    46609.32    44124.55    736.89 o 
   2   0   6     5992.38     5439.30    192.49 o 
   3   0   6     2080.44     3024.97    103.45 o 
   4   0   6     3779.74     5618.94    155.86 o 
   5   0   6      501.38      543.76     63.27 o 
   6   0   6     3328.29     3263.36    130.19 o 
   7   0   6      953.69     1172.67     92.86 o 
   8   0   6      697.62      760.65     88.89 o 
   9   0   6      101.87        0.00    141.85 o 
  10   0   6     1370.20     1464.33    246.33 o 
  11   0   6     1361.48     1171.78    207.79 o 
  12   0   6      283.42      248.59    148.01 o 
  13   0   6       19.62        0.00    120.26 o 
  14   0   6      794.95      718.25    173.87 o 
  15   0   6      882.65      907.30    192.61 o 
  16   0   6        3.14        0.00    126.43 o 
  17   0   6       51.45      230.80    187.63 o 
 -17   1   6       21.68      176.26    152.40 o 
 -16   1   6      386.19      254.87    130.35 o 
 -15   1   6        4.44        1.01     70.46 o 
 -14   1   6      925.50     1052.75     92.14 o 
 -13   1   6      685.03      828.76     83.85 o 
 -12   1   6     1319.53     1487.64     91.53 o 
 -11   1   6        1.82        0.00     49.47 o 
 -10   1   6      818.19      820.18     87.61 o 
  -9   1   6     3037.68     3038.04    120.37 o 
  -8   1   6     2046.12     1993.02     81.83 o 
  -7   1   6      931.19      805.36     54.82 o 
  -6   1   6    12603.17    14058.53    212.92 o 
  -5   1   6       88.31       80.76     47.28 o 
  -4   1   6     3337.65     3881.50    107.30 o 
  -3   1   6    17342.31    18218.03    237.93 o 
  -2   1   6    28088.25    31333.18    451.85 o 
  -1   1   6     1748.12     1759.64     90.54 o 
   0   1   6     1781.24     1447.30     37.43 o 
   1   1   6      253.08      179.67     30.20 o 
   2   1   6     1048.07     1176.49     44.84 o 
   3   1   6     3092.12     2685.56     68.63 o 
   4   1   6    10983.66    11055.52    172.12 o 
   5   1   6     7076.69     6283.03    123.03 o 
   6   1   6     4895.69     4803.74    111.60 o 
   7   1   6    10265.23    10130.74    182.98 o 
   8   1   6      850.70      894.25     65.85 o 
   9   1   6     8442.91     8625.52    181.45 o 
  10   1   6       77.90       28.78     83.57 o 
  11   1   6    11344.33    11040.05    329.99 o 
  12   1   6     1880.80     1843.41    246.57 o 
  13   1   6        1.96       84.81     90.17 o 
  14   1   6       36.94       95.95     89.52 o 
  15   1   6      117.18      301.63    108.95 o 
  16   1   6       99.22       49.06    100.94 o 
  17   1   6      109.25      305.65    179.44 o 
 -17   2   6      174.99      211.82    117.33 o 
 -16   2   6       31.64        3.60     83.11 o 
 -15   2   6     1581.04     1711.10    112.31 o 
 -14   2   6      497.64      598.81     84.12 o 
 -13   2   6        9.95       34.78     61.72 o 
 -12   2   6       87.35        0.00     57.55 o 
 -11   2   6     1133.90     1426.83     84.71 o 
 -10   2   6       30.86        0.00     45.60 o 
  -9   2   6    10367.35     9830.90    186.42 o 
  -8   2   6    11552.02    11705.83    201.97 o 
  -7   2   6       19.77        0.00     34.07 o 
  -6   2   6     1124.22     1508.83     63.77 o 
  -5   2   6     3772.28     3860.96     87.21 o 
  -4   2   6      326.87      686.23     37.01 o 
  -3   2   6     1322.81     1645.29     48.62 o 
  -2   2   6     8031.84     9635.26    140.31 o 
  -1   2   6     7133.41     6239.65     98.83 o 
   0   2   6     3517.28     3732.27     63.92 o 
   1   2   6    14074.96    17044.30    226.23 o 
   2   2   6    27652.40    26084.87    356.42 o 
   3   2   6     3970.97     4598.49     96.46 o 
   4   2   6     9232.65     8560.67    127.16 o 
   5   2   6       30.80       41.35     46.56 o 
   6   2   6       14.97       31.12     34.34 o 
   7   2   6       56.87        0.00     38.65 o 
   8   2   6     1668.42     1631.91     80.50 o 
   9   2   6       10.66        0.00     48.92 o 
  10   2   6     2037.81     2002.07    113.20 o 
  11   2   6      194.44        0.00     90.99 o 
  12   2   6      205.90      261.48     99.91 o 
  13   2   6      438.75      596.80    114.29 o 
  14   2   6      375.12      489.92    110.14 o 
  15   2   6      307.03      339.74    106.82 o 
  16   2   6       11.18       77.31    106.48 o 
  17   2   6       13.24      125.33    119.97 o 
 -17   3   6        4.42      185.10    117.36 o 
 -16   3   6        3.43        9.29     85.53 o 
 -15   3   6        6.90       81.01     79.95 o 
 -14   3   6        2.25        0.00     64.09 o 
 -13   3   6      306.57      348.76     70.95 o 
 -12   3   6       85.73       68.31     60.22 o 
 -11   3   6       93.57       96.72     54.97 o 
 -10   3   6      421.32      574.33     94.03 o 
  -9   3   6      233.50      359.77     52.82 o 
  -8   3   6      612.89      639.19     55.69 o 
  -7   3   6     9820.90     9999.01    176.35 o 
  -6   3   6     8217.25     8213.35    149.17 o 
  -5   3   6    24232.03    24859.20    334.81 o 
  -4   3   6      109.96       74.71     25.92 o 
  -3   3   6      805.62      899.22     41.01 o 
  -2   3   6     1086.87     1126.82     48.18 o 
  -1   3   6     1434.77     1567.96     71.89 o 
   0   3   6       46.78       28.56     22.98 o 
   1   3   6     3976.21     3834.17    116.72 o 
   2   3   6     4956.52     4065.27    115.28 o 
   3   3   6     5057.05     5434.39    176.01 o 
   4   3   6    21172.42    20203.16    248.48 o 
   5   3   6      325.29      324.89     40.13 o 
   6   3   6      476.44      498.74     48.97 o 
   7   3   6      166.43      114.55     43.80 o 
   8   3   6      219.07      235.74     51.89 o 
   9   3   6      182.10      203.76     64.72 o 
  10   3   6      995.62     1233.38    106.30 o 
  11   3   6      556.06      671.53    114.78 o 
  12   3   6        2.06       81.54     98.56 o 
  13   3   6     1288.26     1379.82    272.90 o 
  14   3   6      171.20       71.59     96.83 o 
  15   3   6      297.60      424.47    123.46 o 
  16   3   6      367.19      236.27    113.80 o 
 -17   4   6      610.00      622.03    134.18 o 
 -16   4   6        0.11        0.25     82.56 o 
 -15   4   6     2728.20     2948.57    222.05 o 
 -14   4   6       45.82        0.00     61.85 o 
 -13   4   6      560.33      533.74     75.75 o 
 -12   4   6     1085.20     1410.21     93.67 o 
 -11   4   6      347.92      395.21     65.53 o 
 -10   4   6      607.73      680.16     82.44 o 
  -9   4   6      880.53      906.32     68.25 o 
  -8   4   6     7919.23     8186.13    183.92 o 
  -7   4   6     1995.26     2213.65     82.70 o 
  -6   4   6    27299.49    26646.76    367.31 o 
  -5   4   6     6297.34     6352.81    158.74 o 
  -4   4   6     1010.11     1197.52     60.39 o 
  -3   4   6      394.05      326.97     37.02 o 
  -2   4   6     3334.33     3259.50     86.85 o 
  -1   4   6     5800.67     5597.10     99.03 o 
   0   4   6     3698.70     4692.51     90.44 o 
   1   4   6      953.91      761.41     39.16 o 
   2   4   6     4306.55     5541.38    106.44 o 
   3   4   6    13041.23    10792.84    152.12 o 
   4   4   6      892.22     1099.91     47.73 o 
   5   4   6        0.45       62.21     36.46 o 
   6   4   6    16308.79    15128.97    236.60 o 
   7   4   6     2694.42     2706.40     95.12 o 
   8   4   6     9146.74     8820.31    206.25 o 
   9   4   6      369.42      415.13     70.21 o 
  10   4   6      787.79      762.17     96.01 o 
  11   4   6        5.47        0.00    167.35 o 
  12   4   6     1593.81     1587.98    142.82 o 
  13   4   6      155.01      165.69    153.71 o 
  14   4   6      262.96       71.08     95.78 o 
  15   4   6       38.50       29.46    164.62 o 
  16   4   6        2.30        0.00    139.47 o 
 -17   5   6        0.95      144.18    113.06 o 
 -16   5   6       20.43        0.00     75.62 o 
 -15   5   6        1.83       34.31     81.85 o 
 -14   5   6       20.99        0.00     65.96 o 
 -13   5   6      782.63      730.61     84.51 o 
 -12   5   6      522.61      518.23     74.66 o 
 -11   5   6      112.12       80.18     76.76 o 
 -10   5   6      741.27      702.41     70.41 o 
  -9   5   6       95.48       72.43     46.68 o 
  -8   5   6     1576.90     1798.27     82.78 o 
  -7   5   6    13357.11    12821.21    248.79 o 
  -6   5   6       19.51       41.29     43.04 o 
  -5   5   6    24455.26    24109.87    386.26 o 
  -4   5   6     9997.81    10464.23    200.61 o 
  -3   5   6      396.10      541.39     47.82 o 
  -2   5   6      313.22      235.17     27.51 o 
  -1   5   6       94.35      243.55     26.01 o 
   0   5   6     2458.38     2582.10     78.25 o 
   1   5   6     1837.92     2522.42     62.18 o 
   2   5   6     4176.69     4362.92     85.50 o 
   3   5   6      271.59      155.45     37.45 o 
   4   5   6     5045.09     4799.10     96.02 o 
   5   5   6      209.90       49.28     40.09 o 
   6   5   6     1136.50     1452.07     71.20 o 
   7   5   6     2334.69     2256.30    103.74 o 
   8   5   6        9.36       46.03     54.97 o 
   9   5   6     1042.58     1111.55     90.31 o 
  10   5   6     1027.32     1200.66    124.69 o 
  11   5   6        1.84       79.63    109.82 o 
  12   5   6      281.84      246.32    139.59 o 
  13   5   6      488.10      383.27    112.20 o 
  14   5   6       26.95      192.73    108.26 o 
  15   5   6      182.68      147.13    112.76 o 
  16   5   6      152.87      284.83    128.46 o 
 -16   6   6       77.95       52.59    112.39 o 
 -15   6   6       77.86       35.86     86.10 o 
 -14   6   6       38.86       64.01    128.92 o 
 -13   6   6        5.26        0.00     61.94 o 
 -12   6   6      129.48      211.54     93.60 o 
 -11   6   6      221.52      160.06     62.83 o 
 -10   6   6      989.52     1104.78     83.61 o 
  -9   6   6      194.26      174.63     55.55 o 
  -8   6   6       37.82       61.02     53.06 o 
  -7   6   6      506.52      548.87     65.37 o 
  -6   6   6     1097.48     1079.14     77.85 o 
  -5   6   6      858.39      848.20    112.93 o 
  -4   6   6      325.90      579.61     68.57 o 
  -3   6   6     2515.13     2317.71     65.23 o 
  -2   6   6     9777.11     9303.89    151.99 o 
  -1   6   6     1676.08     1715.16     59.81 o 
   0   6   6      323.62      402.51     38.45 o 
   1   6   6      350.78      246.79     30.05 o 
   2   6   6     1194.93     1249.21     59.83 o 
   3   6   6     1681.58     1604.33     75.44 o 
   4   6   6      774.41      952.99     55.84 o 
   5   6   6        1.36        0.00     40.10 o 
   6   6   6     1170.67      878.04     71.73 o 
   7   6   6     2575.06     2679.23    164.14 o 
   8   6   6      799.71      785.49     93.34 o 
   9   6   6      226.74      246.82     87.97 o 
  10   6   6     1625.90     1616.38    108.01 o 
  11   6   6      545.90      505.11    106.55 o 
  12   6   6        0.46       81.40     96.19 o 
  13   6   6        0.77       84.72     95.37 o 
  14   6   6        0.91        0.00    220.12 o 
  15   6   6       44.48      126.02    107.40 o 
 -16   7   6       19.69        0.00    106.92 o 
 -15   7   6      238.32      176.80     93.08 o 
 -14   7   6      633.93      649.12    102.95 o 
 -13   7   6        1.01        0.00     64.90 o 
 -12   7   6     2200.83     2603.05    121.41 o 
 -11   7   6       57.90       14.14     57.54 o 
 -10   7   6        1.29        0.00     55.71 o 
  -9   7   6      498.73      647.60    103.22 o 
  -8   7   6       67.59      105.85     60.35 o 
  -7   7   6      108.40       34.91     57.02 o 
  -6   7   6        0.61       36.71     49.15 o 
  -5   7   6       14.04       13.40     43.18 o 
  -4   7   6       74.90       54.10     45.21 o 
  -3   7   6     1459.38     1393.72     80.94 o 
  -2   7   6       89.52       15.71     57.13 o 
  -1   7   6       39.55       47.65     40.09 o 
   0   7   6     2066.18     2168.83     69.85 o 
   1   7   6     2219.69     1941.40     61.04 o 
   2   7   6     2714.45     2530.94     70.54 o 
   3   7   6       37.44       22.72     33.34 o 
   4   7   6      270.76      310.19     44.10 o 
   5   7   6      898.52     1127.06     88.03 o 
   6   7   6      595.44      778.94     69.73 o 
   7   7   6       70.90       43.47     54.55 o 
   8   7   6      118.50      109.14     58.04 o 
   9   7   6     1491.25     1450.49    131.47 o 
  10   7   6       44.75      170.95    147.78 o 
  11   7   6      647.49      684.25    114.86 o 
  12   7   6       39.22       17.84    132.60 o 
  13   7   6      151.16      175.73    106.22 o 
  14   7   6       86.28      132.16    149.08 o 
  15   7   6      123.76       34.84    110.03 o 
 -15   8   6      450.62      517.85    215.62 o 
 -14   8   6      585.93      644.46    106.65 o 
 -13   8   6      718.10      770.96     91.68 o 
 -12   8   6      397.09      421.31     79.23 o 
 -11   8   6      390.71      327.17     92.44 o 
 -10   8   6       85.24       65.82     69.92 o 
  -9   8   6      299.95      491.84     79.45 o 
  -8   8   6      967.69      822.76     87.51 o 
  -7   8   6        0.93        0.00     56.48 o 
  -6   8   6     2247.44     2004.93    104.04 o 
  -5   8   6     5492.42     5556.84    160.39 o 
  -4   8   6     4996.80     4785.65    145.87 o 
  -3   8   6     2437.63     2220.64    114.83 o 
  -2   8   6      134.87      148.16     53.46 o 
  -1   8   6     4147.07     3898.55    128.96 o 
   0   8   6     2464.70     2238.81    103.16 o 
   1   8   6     9567.09     9290.54    200.94 o 
   2   8   6     1521.46     1478.45     70.20 o 
   3   8   6     1120.96     1096.86     81.50 o 
   4   8   6      436.79      467.70     66.04 o 
   5   8   6      683.19      581.50     89.03 o 
   6   8   6      151.76      144.65     81.36 o 
   7   8   6     1916.23     1929.47    139.05 o 
   8   8   6      944.43     1096.88    120.00 o 
   9   8   6      571.31      540.53    105.03 o 
  10   8   6      830.35      779.98    116.65 o 
  11   8   6        0.25      109.06     87.44 o 
  12   8   6       62.42       67.97    108.05 o 
  13   8   6      581.09      739.40    137.11 o 
  14   8   6       51.22       91.06    161.77 o 
 -14   9   6       44.96        0.00    104.75 o 
 -13   9   6      254.44      159.55     85.93 o 
 -12   9   6       23.70        0.00     77.24 o 
 -11   9   6     1526.78     1611.38    122.63 o 
 -10   9   6      733.26      725.44     95.71 o 
  -9   9   6      520.07      606.48     87.69 o 
  -8   9   6        8.18        0.00     63.29 o 
  -7   9   6     1192.82     1405.02    102.54 o 
  -6   9   6       70.31        6.55     57.44 o 
  -5   9   6      106.68      133.51     68.93 o 
  -4   9   6      176.07      145.69     58.41 o 
  -3   9   6      257.51      228.27     61.21 o 
  -2   9   6       16.07       34.15     55.12 o 
  -1   9   6      266.36      327.56     62.27 o 
   0   9   6     4545.34     4237.85    188.86 o 
   1   9   6        0.95        0.00     63.75 o 
   2   9   6     4179.89     3855.33    137.47 o 
   3   9   6      448.58      494.41     70.36 o 
   4   9   6      135.01      100.44     56.01 o 
   5   9   6        4.24        4.98     84.44 o 
   6   9   6       99.75       61.29    157.15 o 
   7   9   6      102.03        0.00     70.55 o 
   8   9   6      388.25      384.41    102.59 o 
   9   9   6      374.17      325.28     98.89 o 
  10   9   6       54.01       30.13    137.10 o 
  11   9   6        5.50       31.17     85.45 o 
  12   9   6      399.03      284.21    115.06 o 
  13   9   6      298.86      356.46    124.25 o 
 -13  10   6      297.12      177.41     93.48 o 
 -12  10   6        1.61        0.00     85.79 o 
 -11  10   6        2.45        0.00     78.29 o 
 -10  10   6       99.00        0.00     74.95 o 
  -9  10   6       78.24      117.07     77.61 o 
  -8  10   6       65.73       90.56     69.46 o 
  -7  10   6      396.78      351.35     78.28 o 
  -6  10   6      448.90      774.35    134.88 o 
  -5  10   6      621.78      748.31     85.91 o 
  -4  10   6     1159.75     1177.99     97.99 o 
  -3  10   6        5.74        6.89     57.09 o 
  -2  10   6     1957.13     2087.25    113.13 o 
  -1  10   6      731.28      647.04     77.35 o 
   0  10   6     5150.79     4825.54    160.58 o 
   1  10   6      371.33      453.30     72.16 o 
   2  10   6       48.39       45.66     55.21 o 
   3  10   6      305.35      267.64     69.75 o 
   4  10   6     1645.38     1750.98    133.51 o 
   5  10   6     1234.81     1287.70    123.34 o 
   6  10   6      466.13      321.51     92.75 o 
   7  10   6        7.04       21.79     77.06 o 
   8  10   6       87.87       52.98     95.71 o 
   9  10   6       51.65       18.42     87.23 o 
  10  10   6       38.31      113.39     85.68 o 
  11  10   6       16.53       28.77     99.45 o 
  12  10   6       76.34       96.71    104.33 o 
 -12  11   6        2.15        5.30    109.60 o 
 -11  11   6        0.01        0.00     84.95 o 
 -10  11   6      403.78      522.86    100.12 o 
  -9  11   6       18.94       10.85     73.55 o 
  -8  11   6      802.14      981.07    107.65 o 
  -7  11   6       52.97        6.35     94.47 o 
  -6  11   6      169.10      196.09     76.93 o 
  -5  11   6     2293.93     2523.10    136.28 o 
  -4  11   6      142.65      199.06     73.80 o 
  -3  11   6      746.15      720.55     91.37 o 
  -2  11   6     1273.44     1138.64     96.66 o 
  -1  11   6      423.58      376.48     72.88 o 
   0  11   6      301.24      263.24     68.03 o 
   1  11   6      239.35      159.19     65.69 o 
   2  11   6      280.28      320.49    101.58 o 
   3  11   6      513.03      622.79     84.94 o 
   4  11   6      143.84      180.46     84.53 o 
   5  11   6     1446.05     1458.46    133.42 o 
   6  11   6       10.70        0.00     74.60 o 
   7  11   6      917.43     1141.36    132.42 o 
   8  11   6      195.04      269.68    119.91 o 
   9  11   6      300.43      263.76    148.25 o 
  10  11   6       89.35       79.37     96.33 o 
  11  11   6      292.99      189.55    111.31 o 
 -11  12   6        6.75       26.07     90.77 o 
 -10  12   6       87.26       59.67    125.43 o 
  -9  12   6      110.14       59.37     84.24 o 
  -8  12   6     1131.86     1171.32    117.42 o 
  -7  12   6       40.82       68.63     81.26 o 
  -6  12   6     1433.20     1497.14    122.71 o 
  -5  12   6        5.31       19.29     71.26 o 
  -4  12   6        8.75        0.00     65.57 o 
  -3  12   6     2079.16     2351.04    135.49 o 
  -2  12   6      468.39      640.89     89.39 o 
  -1  12   6      328.30      375.48     77.29 o 
   0  12   6      834.52      879.41     93.49 o 
   1  12   6      235.29      270.43     77.31 o 
   2  12   6      252.98      300.05     78.15 o 
   3  12   6     3355.94     3026.61    174.45 o 
   4  12   6       11.32       34.02     78.66 o 
   5  12   6      597.54      633.58    112.74 o 
   6  12   6      129.97        0.00    105.91 o 
   7  12   6      101.69      105.04    118.72 o 
   8  12   6       22.50       14.09     87.37 o 
   9  12   6      116.40       51.60     91.45 o 
  10  12   6      476.48      524.22    133.59 o 
  -9  13   6        6.71        9.41     88.19 o 
  -8  13   6       31.59        0.00     83.97 o 
  -7  13   6      163.90      157.12     89.86 o 
  -6  13   6      512.75      651.91    104.64 o 
  -5  13   6       25.65       74.47     83.18 o 
  -4  13   6     1890.79     2218.37    143.13 o 
  -3  13   6      322.61      318.02    103.36 o 
  -2  13   6     1211.72     1468.16    131.19 o 
  -1  13   6     1672.46     1800.11    127.38 o 
   0  13   6       66.15      118.14     71.09 o 
   1  13   6     1535.04     1369.07    240.68 o 
   2  13   6      187.40      263.28     94.34 o 
   3  13   6      382.96      165.89    262.35 o 
   4  13   6       51.75       10.09     75.27 o 
   5  13   6       48.20      137.38    122.87 o 
   6  13   6      347.62      254.77    104.74 o 
   7  13   6      642.22      446.18    122.04 o 
   8  13   6       11.59        0.00     91.28 o 
  -7  14   6      406.99      387.01    106.91 o 
  -6  14   6      306.87      431.22    105.34 o 
  -5  14   6       22.99      112.93     87.52 o 
  -4  14   6      125.48      199.46     81.85 o 
  -3  14   6        1.59      104.71     82.38 o 
  -2  14   6      324.28      563.43     98.63 o 
  -1  14   6      989.76     1207.09    119.99 o 
   0  14   6       60.81      115.15     79.91 o 
   1  14   6      635.57      622.78    115.48 o 
   2  14   6     1309.86     1302.07    151.69 o 
   3  14   6      138.88      235.28    140.66 o 
   4  14   6      349.24      291.97    110.41 o 
   5  14   6      173.07       95.95     96.53 o 
   6  14   6      391.14      244.84    102.59 o 
  -3  15   6     1110.05     1460.11    136.11 o 
  -2  15   6      387.57      497.87    131.10 o 
  -1  15   6     1060.02     1010.89    123.34 o 
   0  15   6        3.04      180.01    136.87 o 
   1  15   6        2.77      178.55    105.65 o 
   2  15   6        4.67        0.00     88.51 o 
 -16   1   7      197.65      325.11     85.15 o 
 -15   1   7      225.12      136.15     74.88 o 
 -14   1   7      489.70      467.65     81.25 o 
 -13   1   7      910.05      951.68     86.62 o 
 -12   1   7      597.75      558.19     74.20 o 
 -11   1   7     1591.80     1557.78     88.17 o 
 -10   1   7       16.09       77.14     49.23 o 
  -9   1   7     7121.25     7137.99    153.49 o 
  -8   1   7      516.35      442.54     50.79 o 
  -7   1   7     7275.03     7074.19    137.56 o 
  -6   1   7     6463.92     7322.78    164.75 o 
  -5   1   7    14209.79    14791.22    212.87 o 
  -4   1   7    24153.33    26942.56    344.27 o 
  -3   1   7      968.03     1260.54     53.66 o 
  -2   1   7      720.86      492.69     43.61 o 
  -1   1   7       10.43        0.00     21.60 o 
   0   1   7     5363.20     6134.96     88.40 o 
   1   1   7     1064.06     1748.59     42.39 o 
   2   1   7    18529.93    19854.27    280.77 o 
   3   1   7    21055.63    21555.61    284.17 o 
   4   1   7     7959.98     7364.01    124.50 o 
   5   1   7     1785.24     2210.50     74.75 o 
   6   1   7       15.87        0.00     34.13 o 
   7   1   7     5713.26     6264.98    139.02 o 
   8   1   7      166.42      284.50     71.21 o 
   9   1   7     6345.37     6407.61    156.30 o 
  10   1   7      188.71      200.96     58.63 o 
  11   1   7       58.98      112.90     71.46 o 
  12   1   7      505.62      495.53    113.45 o 
  13   1   7      365.14      579.46    115.60 o 
  14   1   7      263.70      201.65     99.38 o 
  15   1   7        2.97       56.12     91.33 o 
  16   1   7        8.54      114.51    165.69 o 
  17   1   7        3.11      176.88    109.37 o 
 -17   2   7      173.90       61.52    308.60 o 
 -16   2   7       64.24       93.43    109.72 o 
 -15   2   7      863.59     1061.15     99.13 o 
 -14   2   7      300.66      326.28     75.63 o 
 -13   2   7      444.37      577.48     91.11 o 
 -12   2   7      112.16      264.52     67.83 o 
 -11   2   7       89.07       84.58     54.29 o 
 -10   2   7       67.66       91.48     51.87 o 
  -9   2   7      804.18      776.94     67.96 o 
  -8   2   7     9491.60    10116.40    183.62 o 
  -7   2   7       49.79        0.00     48.82 o 
  -6   2   7    13682.45    13468.53    207.49 o 
  -5   2   7     2294.03     2011.24    147.77 o 
  -4   2   7      269.44      366.09     30.00 o 
  -3   2   7       21.06       14.43     25.58 o 
  -2   2   7       40.42       66.22     22.84 o 
  -1   2   7     1843.69     2001.16     49.26 o 
   0   2   7       50.60       74.58     19.58 o 
   1   2   7    10653.98    10946.70    130.06 o 
   2   2   7     2446.69     2408.86     64.38 o 
   3   2   7     3757.75     3439.54     84.97 o 
   4   2   7      150.29      214.26     29.42 o 
   5   2   7      244.85      212.82     46.07 o 
   6   2   7    15214.34    13830.19    221.69 o 
   7   2   7      209.99      177.22     66.04 o 
   8   2   7     9868.18     9078.67    181.71 o 
   9   2   7     1041.16     1157.42    111.20 o 
  10   2   7      325.67      391.06     75.82 o 
  11   2   7     2441.57     2458.97    132.45 o 
  12   2   7      998.10      921.01    171.73 o 
  13   2   7      188.27      237.19     98.62 o 
  14   2   7      185.88      219.74    102.97 o 
  15   2   7      165.66      277.00    107.28 o 
  16   2   7       14.06      188.63    103.04 o 
 -17   3   7       90.09      112.85    116.18 o 
 -16   3   7      584.95      513.95    126.54 o 
 -15   3   7      169.13      107.48     77.91 o 
 -14   3   7      703.31      793.27     86.44 o 
 -13   3   7      177.36      116.09     71.08 o 
 -12   3   7       33.91        0.00     85.83 o 
 -11   3   7       35.69        2.63     54.09 o 
 -10   3   7      219.24      192.70     52.48 o 
  -9   3   7     6241.25     6485.81    173.03 o 
  -8   3   7     2643.34     2574.76     90.46 o 
  -7   3   7    19137.94    17759.38    267.13 o 
  -6   3   7     9697.72     9802.14    168.40 o 
  -5   3   7     4839.50     4257.20     95.60 o 
  -4   3   7     1326.26     1622.74     56.89 o 
  -3   3   7      194.06      225.11     27.76 o 
  -2   3   7     2811.33     3636.84    138.28 o 
  -1   3   7     1032.29     1055.72     90.01 o 
   0   3   7     1686.44     2123.86     57.64 o 
   1   3   7      237.87      254.86     25.67 o 
   2   3   7      183.29      156.69     21.22 o 
   3   3   7     3587.74     3644.37     75.30 o 
   4   3   7     2310.95     2851.13     71.24 o 
   5   3   7     3425.50     2586.94     71.56 o 
   6   3   7     3678.47     4084.25    107.24 o 
   7   3   7    13960.99    13435.87    226.06 o 
   8   3   7      905.50      852.03     68.85 o 
   9   3   7      765.94      751.45     69.49 o 
  10   3   7      523.74      440.36     93.06 o 
  11   3   7       62.76       53.66     69.38 o 
  12   3   7      251.06      230.91     89.95 o 
  13   3   7      233.39      151.15    174.82 o 
  14   3   7      311.70      392.60    150.39 o 
  15   3   7        5.47      116.89     95.18 o 
  16   3   7      430.38      565.67    123.70 o 
 -17   4   7       54.84       39.87    134.61 o 
 -16   4   7       28.49       80.94    110.12 o 
 -15   4   7       41.39       76.54     89.86 o 
 -14   4   7        3.49        0.00     87.34 o 
 -13   4   7      312.82      242.37     81.74 o 
 -12   4   7       13.96        0.00     59.80 o 
 -11   4   7      187.09      179.32     57.70 o 
 -10   4   7      191.42      139.40     52.60 o 
  -9   4   7      641.67      565.35     60.21 o 
  -8   4   7        1.63       23.71     72.17 o 
  -7   4   7       54.94       49.01     39.01 o 
  -6   4   7        5.24       92.96     36.27 o 
  -5   4   7      760.07      724.48     48.53 o 
  -4   4   7     2390.87     2266.54     70.28 o 
  -3   4   7      924.66      818.25     49.74 o 
  -2   4   7     1315.94     1514.28     95.00 o 
  -1   4   7     2201.75     2243.99     69.65 o 
   0   4   7     3239.13     3823.26     81.58 o 
   1   4   7     5206.53     5011.26     99.67 o 
   2   4   7        0.01        0.00     20.14 o 
   3   4   7     1211.83     1160.79     48.38 o 
   4   4   7      263.08      266.59     47.77 o 
   5   4   7        3.18        8.71     29.35 o 
   6   4   7     1151.85     1253.65     67.85 o 
   7   4   7      678.05      542.54     60.39 o 
   8   4   7     1223.27     1379.48     92.75 o 
   9   4   7     2543.32     2316.48    115.08 o 
  10   4   7      107.76      134.92     68.21 o 
  11   4   7     2644.63     2581.25    174.32 o 
  12   4   7      218.05      221.09    157.38 o 
  13   4   7      843.87      918.99    128.25 o 
  14   4   7      158.15      319.06    103.11 o 
  15   4   7       49.87        0.00     84.99 o 
  16   4   7       52.49       46.92    101.64 o 
 -16   5   7        1.62        0.00    115.39 o 
 -15   5   7      762.54      625.67    132.24 o 
 -14   5   7        0.15       45.48     71.15 o 
 -13   5   7      316.31      439.77     93.47 o 
 -12   5   7       81.36      137.34     61.42 o 
 -11   5   7     4149.07     3654.11    128.32 o 
 -10   5   7     2844.24     3041.73    112.77 o 
  -9   5   7       33.72       84.88     47.52 o 
  -8   5   7      276.27      418.72     54.27 o 
  -7   5   7      936.09     1063.08     65.35 o 
  -6   5   7     1170.75     1396.33     69.35 o 
  -5   5   7       10.83       23.15     37.08 o 
  -4   5   7      717.42      546.91     60.14 o 
  -3   5   7       89.23       46.07     52.43 o 
  -2   5   7     2741.22     2437.57     66.81 o 
  -1   5   7     3162.54     2973.43     73.91 o 
   0   5   7    12347.82    11363.43    175.33 o 
   1   5   7      114.98       69.07     31.11 o 
   2   5   7    31849.36    30893.59    359.12 o 
   3   5   7      162.70      154.30     27.39 o 
   4   5   7     1794.89     1762.89     62.33 o 
   5   5   7     8552.03     8391.71    141.80 o 
   6   5   7     1560.98     1626.48     76.27 o 
   7   5   7      863.48      923.41     66.28 o 
   8   5   7     1914.19     2157.62    217.10 o 
   9   5   7      258.29      222.52     68.14 o 
  10   5   7      651.42      690.44    103.14 o 
  11   5   7      147.26       89.97     66.54 o 
  12   5   7      849.88      458.40    110.59 o 
  13   5   7       33.98        8.00     86.63 o 
  14   5   7       85.31      121.64    149.20 o 
  15   5   7      385.77      156.49    103.28 o 
  16   5   7      182.83      317.70    126.96 o 
 -16   6   7       11.83       43.86    108.50 o 
 -15   6   7     1019.55     1158.64    153.68 o 
 -14   6   7        2.57        0.00     84.39 o 
 -13   6   7     1898.81     1792.51    108.26 o 
 -12   6   7        0.15        0.00     58.33 o 
 -11   6   7       19.41       72.15     60.82 o 
 -10   6   7     2018.29     1922.33    100.77 o 
  -9   6   7        0.81       37.77     49.09 o 
  -8   6   7     7499.97     7607.92    166.77 o 
  -7   6   7     2718.99     2863.56    113.10 o 
  -6   6   7     4503.60     4586.81    134.69 o 
  -5   6   7      207.39       59.17     52.03 o 
  -4   6   7     7665.82     7283.25    165.80 o 
  -3   6   7       96.84       38.83     26.15 o 
  -2   6   7     5148.76     4523.67     96.48 o 
  -1   6   7      415.98      398.55     60.50 o 
   0   6   7      301.08      211.06     38.81 o 
   1   6   7     3918.32     3606.75     79.57 o 
   2   6   7      125.43       96.49     29.20 o 
   3   6   7     1652.90     1748.48     73.30 o 
   4   6   7        1.04       54.86     22.57 o 
   5   6   7     2181.49     2063.39     72.32 o 
   6   6   7     1607.21     1628.14     77.32 o 
   7   6   7      395.99      419.75     64.11 o 
   8   6   7     1458.07     1700.06    100.49 o 
   9   6   7      199.62       88.21     63.79 o 
  10   6   7      756.57      840.35     90.69 o 
  11   6   7      260.22      371.41     80.75 o 
  12   6   7        8.41       72.33     86.22 o 
  13   6   7     2250.45     2475.39    414.63 o 
  14   6   7      140.10      160.58    165.33 o 
  15   6   7     1006.41     1191.96    157.41 o 
 -15   7   7     1186.56     1128.83    157.40 o 
 -14   7   7      206.47      195.12    116.85 o 
 -13   7   7     2916.26     3033.91    135.15 o 
 -12   7   7       75.82       80.04     64.53 o 
 -11   7   7      274.79      304.40     75.36 o 
 -10   7   7     3400.94     3527.99    178.20 o 
  -9   7   7       33.29        0.00     53.17 o 
  -8   7   7     2303.74     2254.05    115.91 o 
  -7   7   7       33.18        0.00     47.14 o 
  -6   7   7     2409.19     2265.40    107.44 o 
  -5   7   7      543.23      562.06     63.83 o 
  -4   7   7      426.89      344.45     56.54 o 
  -3   7   7       56.95       74.62     45.74 o 
  -2   7   7     8906.22     8387.46    237.06 o 
  -1   7   7     1114.50     1283.19     77.53 o 
   0   7   7    17673.33    16305.64    245.50 o 
   1   7   7       88.12       41.74     31.38 o 
   2   7   7     1860.58     1832.38     63.85 o 
   3   7   7      847.52      774.82     72.03 o 
   4   7   7       95.77       72.65     34.22 o 
   5   7   7      437.91      394.02     51.89 o 
   6   7   7      418.35      384.82     61.76 o 
   7   7   7      449.77      375.33     66.35 o 
   8   7   7       62.65        2.92     59.49 o 
   9   7   7     2010.74     1953.73    113.59 o 
  10   7   7      556.03      521.50    105.36 o 
  11   7   7        0.60       55.88     81.22 o 
  12   7   7      185.70      290.59    104.48 o 
  13   7   7      112.94      218.08    101.84 o 
  14   7   7       32.99        0.00    117.18 o 
  15   7   7       55.99      525.27    191.90 o 
 -15   8   7       39.03        0.00    111.28 o 
 -14   8   7      682.20      706.22    137.86 o 
 -13   8   7        0.84       22.95     88.83 o 
 -12   8   7        0.70        0.00     65.62 o 
 -11   8   7      137.03       19.10     98.29 o 
 -10   8   7      225.34      260.88     80.63 o 
  -9   8   7      118.24        0.00     66.39 o 
  -8   8   7     3280.71     3175.77    134.93 o 
  -7   8   7     2604.41     2492.66    121.57 o 
  -6   8   7     1622.42     1605.14     98.51 o 
  -5   8   7     2737.03     2844.03    117.26 o 
  -4   8   7        0.07       58.89     50.92 o 
  -3   8   7     4159.88     4656.23    143.42 o 
  -2   8   7       13.58      138.70     46.64 o 
  -1   8   7     1264.89     1116.63     84.28 o 
   0   8   7      735.86      857.35     70.91 o 
   1   8   7      286.10      169.53     43.45 o 
   2   8   7     5130.56     4685.60    117.54 o 
   3   8   7     4548.47     4225.60    120.44 o 
   4   8   7      395.59      224.33     59.05 o 
   5   8   7     3340.54     3378.08    160.08 o 
   6   8   7      265.41      145.45     74.36 o 
   7   8   7      586.93      557.35    168.53 o 
   8   8   7      318.37      274.11     91.10 o 
   9   8   7        7.85        6.88     78.44 o 
  10   8   7      111.71      170.92     90.44 o 
  11   8   7      143.15      145.27     91.84 o 
  12   8   7       63.50       60.44     88.74 o 
  13   8   7      167.59      342.78    141.25 o 
  14   8   7       20.25       51.54    124.65 o 
 -14   9   7      171.61      233.60    119.44 o 
 -13   9   7        6.93       39.07     84.13 o 
 -12   9   7        2.54        0.00    185.79 o 
 -11   9   7      163.78      193.49     73.82 o 
 -10   9   7     1356.99     1560.43    117.19 o 
  -9   9   7      280.60      283.73    100.81 o 
  -8   9   7      233.71      209.09     73.97 o 
  -7   9   7     3719.25     3637.88    183.24 o 
  -6   9   7      155.71      106.47     65.26 o 
  -5   9   7     5525.48     5350.15    165.72 o 
  -4   9   7     2955.99     2754.17    122.11 o 
  -3   9   7     1201.55     1436.22     95.61 o 
  -2   9   7        0.09        0.00     52.25 o 
  -1   9   7     2848.88     2817.13    118.02 o 
   0   9   7      769.72      732.76     74.07 o 
   1   9   7      249.47      246.12     60.18 o 
   2   9   7     3021.34     3150.91    132.64 o 
   3   9   7      902.85      850.13     82.27 o 
   4   9   7       43.63       79.01     55.52 o 
   5   9   7      201.23      182.99     77.89 o 
   6   9   7       92.70        0.00     66.55 o 
   7   9   7     1046.39      960.43    115.69 o 
   8   9   7      159.40       96.50    109.71 o 
   9   9   7      600.95      653.38    221.31 o 
  10   9   7      518.98      605.94    124.06 o 
  11   9   7       11.10        0.00    171.97 o 
  12   9   7     1046.18      986.45    140.66 o 
  13   9   7        7.66      103.70     99.22 o 
 -13  10   7      142.62      334.78    124.18 o 
 -12  10   7       23.88       22.55    119.53 o 
 -11  10   7       29.48      114.32     98.01 o 
 -10  10   7       45.48       84.00     80.82 o 
  -9  10   7        0.92        0.00     70.47 o 
  -8  10   7      435.80      522.08     87.61 o 
  -7  10   7      303.89      297.80     78.48 o 
  -6  10   7     2740.22     2763.39    132.38 o 
  -5  10   7      741.69      747.98     86.71 o 
  -4  10   7       71.83      152.72     65.94 o 
  -3  10   7     4053.11     3670.14    145.75 o 
  -2  10   7      511.11      624.49    104.48 o 
  -1  10   7     3605.41     3479.60    136.59 o 
   0  10   7       77.47       97.51     60.07 o 
   1  10   7     1058.64     1078.36     91.85 o 
   2  10   7      282.57      223.20     67.35 o 
   3  10   7     4093.56     4139.10    158.46 o 
   4  10   7      121.91      125.40     65.95 o 
   5  10   7     1210.69     1396.65    136.75 o 
   6  10   7      954.48     1119.20    124.36 o 
   7  10   7      130.08      265.80     89.29 o 
   8  10   7     1356.47     1281.48    134.27 o 
   9  10   7      431.65      257.96     98.74 o 
  10  10   7       13.74        0.00     82.47 o 
  11  10   7      344.51      145.08    152.64 o 
  12  10   7      107.65       25.21     96.81 o 
 -12  11   7      198.57      243.34    127.64 o 
 -11  11   7      571.25      362.01    125.86 o 
 -10  11   7       47.63        0.00     80.77 o 
  -9  11   7       33.82        0.00     78.63 o 
  -8  11   7      536.20      494.58     93.15 o 
  -7  11   7     1986.08     2203.03    133.11 o 
  -6  11   7       97.78      224.59     77.28 o 
  -5  11   7      312.97      459.52     90.87 o 
  -4  11   7      709.37      797.45     93.34 o 
  -3  11   7       13.59       13.04     54.77 o 
  -2  11   7       11.84        0.00     56.57 o 
  -1  11   7       31.93        0.00     54.12 o 
   0  11   7        4.10       26.86     58.08 o 
   1  11   7      201.90      123.47     61.98 o 
   2  11   7      285.10      210.38     66.80 o 
   3  11   7     1825.27     1671.63    156.42 o 
   4  11   7      227.63      284.85     87.02 o 
   5  11   7       23.69        0.00     82.31 o 
   6  11   7     1121.18      981.38    126.46 o 
   7  11   7      565.47      747.48    212.53 o 
   8  11   7       65.64       88.95     88.48 o 
   9  11   7       82.19      184.31    252.26 o 
  10  11   7      167.24      208.93    133.07 o 
  11  11   7       53.53       93.53     98.23 o 
 -10  12   7      102.39      193.75    118.16 o 
  -9  12   7      128.01      105.36     87.55 o 
  -8  12   7      205.30       93.31     83.92 o 
  -7  12   7       24.13       90.12     84.65 o 
  -6  12   7      123.70      273.54     86.85 o 
  -5  12   7        9.68      135.58     78.00 o 
  -4  12   7      475.41      487.58    115.82 o 
  -3  12   7      755.41      858.21    126.13 o 
  -2  12   7      120.78      107.57     92.00 o 
  -1  12   7     1548.76     1387.73    140.30 o 
   0  12   7      149.30      171.74     70.56 o 
   1  12   7      619.92      624.81     87.65 o 
   2  12   7      823.46      786.65     94.83 o 
   3  12   7      259.78      325.42     81.70 o 
   4  12   7      919.47     1227.44    130.18 o 
   5  12   7       99.29       91.94     87.93 o 
   6  12   7        4.33        0.00     80.88 o 
   7  12   7       28.94        0.00     93.81 o 
   8  12   7      189.37       67.21    113.15 o 
   9  12   7      386.13      459.00    117.81 o 
  10  12   7       25.24        0.00     95.93 o 
  -9  13   7        5.94        0.00    112.63 o 
  -8  13   7      135.60      136.51     91.33 o 
  -7  13   7       67.31      120.93     88.78 o 
  -6  13   7        7.59       17.61     81.90 o 
  -5  13   7       23.75        0.00     76.64 o 
  -4  13   7      664.67      500.44     91.84 o 
  -3  13   7     1099.20     1375.34    119.90 o 
  -2  13   7      189.68      174.84     77.76 o 
  -1  13   7       60.36      107.84     70.54 o 
   0  13   7      141.87      201.87     75.20 o 
   1  13   7       13.65       41.51     71.84 o 
   2  13   7      574.22      584.25    109.18 o 
   3  13   7       21.57       70.86     87.97 o 
   4  13   7       58.22       50.13     89.07 o 
   5  13   7      767.93      626.94    197.71 o 
   6  13   7      266.72      349.70    124.41 o 
   7  13   7       50.45       55.48    154.18 o 
   8  13   7       89.54       75.74    100.90 o 
  -6  14   7       40.25        0.00     87.04 o 
  -5  14   7        7.76       43.01     75.94 o 
  -4  14   7      918.11      966.61    210.11 o 
  -3  14   7       59.84      190.81     79.64 o 
  -2  14   7      675.86      616.66    134.50 o 
  -1  14   7       14.86        0.00     73.44 o 
   0  14   7      126.07      107.14     95.40 o 
   1  14   7      464.07      648.80    132.24 o 
   2  14   7      157.21      238.24    142.80 o 
   3  14   7       89.54       91.99    101.29 o 
   4  14   7      379.06      302.21    107.39 o 
   5  14   7       44.69        0.00    116.23 o 
  -1  15   7       18.21        7.15     79.79 o 
   0  15   7       58.93      155.74     94.23 o 
 -16   0   8      284.78      413.68    174.11 o 
 -15   0   8     3295.37     3506.08    286.54 o 
 -14   0   8     1022.33     1128.22    137.78 o 
 -13   0   8     8789.14     9182.25    294.51 o 
 -12   0   8     1691.41     1945.13    155.13 o 
 -11   0   8     2357.18     2057.92    146.95 o 
 -10   0   8     2028.23     1892.03    131.22 o 
  -9   0   8       39.81       10.80     71.59 o 
  -8   0   8     3074.49     3152.71    137.47 o 
  -7   0   8     1867.38     1960.77    105.04 o 
  -6   0   8     4605.01     4290.74    194.51 o 
  -5   0   8     6355.73     5909.01    308.01 o 
  -4   0   8     5638.15     6287.69    150.59 o 
  -3   0   8     3582.65     3137.24    178.61 o 
  -2   0   8       69.68      185.02     65.23 o 
  -1   0   8    31775.50    31059.01    812.18 o 
   0   0   8     2339.27     3046.47     74.80 o 
   1   0   8      223.73      164.56     30.62 o 
   2   0   8    23251.32    24338.76    361.87 o 
   3   0   8        8.78       22.60     34.03 o 
   4   0   8    37462.69    37766.83    675.50 o 
   5   0   8      195.43      282.12     58.23 o 
   6   0   8     6817.64     6215.19    190.66 o 
   7   0   8     3630.23     3689.25    151.66 o 
   8   0   8    18524.05    18053.10    409.05 o 
   9   0   8     1388.25     1670.03    275.39 o 
  10   0   8     4905.83     4898.53    204.76 o 
  11   0   8       54.19       62.75     88.70 o 
  12   0   8       48.20        0.00    120.02 o 
  13   0   8      926.97      927.93    186.92 o 
  14   0   8        1.91       22.53    127.85 o 
  15   0   8       64.93       83.26    128.33 o 
  16   0   8        9.32      218.46    148.01 o 
 -17   1   8       15.65        0.00    153.23 o 
 -16   1   8       22.53        0.00    107.84 o 
 -15   1   8       50.06      203.53    144.69 o 
 -14   1   8       87.66      246.91     74.94 o 
 -13   1   8      374.10      292.94     76.17 o 
 -12   1   8       42.88      157.57     63.26 o 
 -11   1   8     4747.03     4634.66    135.92 o 
 -10   1   8      157.22      173.75     64.61 o 
  -9   1   8    16711.80    17219.43    273.36 o 
  -8   1   8     3287.81     2805.79     91.00 o 
  -7   1   8      143.34       89.44     35.59 o 
  -6   1   8        7.17        0.00     29.55 o 
  -5   1   8    10138.10     9662.62    153.55 o 
  -4   1   8      360.74      401.58     53.67 o 
  -3   1   8     2335.12     1999.05     65.06 o 
  -2   1   8     1639.37     1317.90     69.05 o 
  -1   1   8      109.01       94.21     37.00 o 
   0   1   8    27289.67    30533.13    383.51 o 
   1   1   8     2089.11     2162.81     48.03 o 
   2   1   8     2359.76     2505.66     53.31 o 
   3   1   8     7903.53     8868.41    143.23 o 
   4   1   8     5828.63     5976.67    102.34 o 
   5   1   8      626.87      419.75     34.19 o 
   6   1   8      760.08      671.41     54.94 o 
   7   1   8     1601.72     1766.12     79.72 o 
   8   1   8       45.24        0.00     47.74 o 
   9   1   8      529.61      652.19     68.58 o 
  10   1   8      316.37      284.71     89.46 o 
  11   1   8     2131.95     2504.19    145.08 o 
  12   1   8       26.60        0.00     81.44 o 
  13   1   8      540.78      462.06    109.63 o 
  14   1   8      683.38      753.57    127.98 o 
  15   1   8       57.63       13.65    132.83 o 
  16   1   8      254.53      175.01    266.85 o 
 -17   2   8      133.84       93.69    169.36 o 
 -16   2   8      116.71       87.53    109.92 o 
 -15   2   8      383.82      329.65     95.21 o 
 -14   2   8      154.25       52.01     81.26 o 
 -13   2   8      763.42      802.87     89.63 o 
 -12   2   8     3669.84     3398.23    125.54 o 
 -11   2   8      721.05      588.89     71.11 o 
 -10   2   8       38.44        0.00     46.46 o 
  -9   2   8      338.71      305.69     54.33 o 
  -8   2   8      560.37      614.89     57.91 o 
  -7   2   8     5313.03     5294.85    117.24 o 
  -6   2   8    13046.70    12265.93    193.75 o 
  -5   2   8       63.67      149.45     28.97 o 
  -4   2   8      652.68      579.98     46.15 o 
  -3   2   8     1290.44     1474.23     96.66 o 
  -2   2   8     5812.35     5197.50    114.58 o 
  -1   2   8      120.00      171.08     22.21 o 
   0   2   8     5677.47     5437.16     85.41 o 
   1   2   8       73.96       88.99     20.17 o 
   2   2   8     3085.31     3098.85     64.93 o 
   3   2   8     3096.28     2762.60     86.66 o 
   4   2   8    29200.14    28379.62    332.65 o 
   5   2   8      139.29      204.07     33.84 o 
   6   2   8     5318.73     5454.58    125.03 o 
   7   2   8     1836.62     2026.77     86.18 o 
   8   2   8       13.41        5.50     47.03 o 
   9   2   8       65.98       87.96     53.59 o 
  10   2   8     1059.99     1232.17     86.77 o 
  11   2   8     2424.07     2174.15    128.17 o 
  12   2   8      782.53      724.03     94.55 o 
  13   2   8      260.05      322.35    104.75 o 
  14   2   8        2.50        0.00     86.01 o 
  15   2   8       42.07       87.91     95.26 o 
  16   2   8        0.80       30.98     96.79 o 
 -17   3   8       47.12      179.80    161.77 o 
 -16   3   8      786.94      849.66    208.50 o 
 -15   3   8      569.88      633.77    105.79 o 
 -14   3   8      170.31       78.95    101.99 o 
 -13   3   8      719.88      800.04     83.92 o 
 -12   3   8      105.45      127.18     63.03 o 
 -11   3   8        7.53       65.04     55.16 o 
 -10   3   8     1532.58     1813.15     89.14 o 
  -9   3   8      181.94      271.88     51.83 o 
  -8   3   8       79.34      130.36     42.92 o 
  -7   3   8     4086.06     4088.71    104.61 o 
  -6   3   8       66.93      143.88     34.72 o 
  -5   3   8        1.59       43.38     29.38 o 
  -4   3   8     1553.10     1395.03     52.61 o 
  -3   3   8      844.47      684.28     38.00 o 
  -2   3   8     5324.81     5198.37    119.83 o 
  -1   3   8      199.54      204.89     23.53 o 
   0   3   8     1033.56     1115.11     40.26 o 
   1   3   8      270.45      377.83     30.34 o 
   2   3   8      444.60      354.39     27.32 o 
   3   3   8    11016.00    11070.47    175.58 o 
   4   3   8     3784.14     3213.02     77.30 o 
   5   3   8    10837.92     9547.68    176.50 o 
   6   3   8      750.44      640.11     56.92 o 
   7   3   8    12603.46    11768.02    209.19 o 
   8   3   8       79.31       66.13     50.96 o 
   9   3   8     1509.54     1387.22    110.00 o 
  10   3   8      388.03      388.51     68.07 o 
  11   3   8      525.11      428.66     82.88 o 
  12   3   8      803.22      764.49    135.63 o 
  13   3   8      469.21      497.02    111.12 o 
  14   3   8       42.60       77.22     90.00 o 
  15   3   8       11.42       61.41     90.37 o 
  16   3   8       83.85        0.00    102.96 o 
 -17   4   8       87.33      128.56    166.99 o 
 -16   4   8      147.44      160.84    117.38 o 
 -15   4   8      188.89      115.85     92.48 o 
 -14   4   8        7.11        0.00     79.11 o 
 -13   4   8      193.25      184.54     82.83 o 
 -12   4   8      153.24      142.15     64.20 o 
 -11   4   8       73.03       61.14     58.29 o 
 -10   4   8      482.30      446.87     62.51 o 
  -9   4   8      108.87       86.82     52.76 o 
  -8   4   8    11493.32    10723.54    207.38 o 
  -7   4   8      157.03      267.85     64.93 o 
  -6   4   8    10642.20    10358.51    180.41 o 
  -5   4   8     3127.18     2817.41     82.37 o 
  -4   4   8        6.76       14.56     27.85 o 
  -3   4   8     2587.77     2484.10     89.43 o 
  -2   4   8     2858.19     2892.24    109.71 o 
  -1   4   8      777.06     1130.76     49.63 o 
   0   4   8    10702.80     9597.44    211.11 o 
   1   4   8     1415.96     1354.66     55.85 o 
   2   4   8    10217.78     9526.91    140.72 o 
   3   4   8      254.77      216.90     43.93 o 
   4   4   8     3123.96     3160.93     78.79 o 
   5   4   8     6468.23     6023.12    174.05 o 
   6   4   8     9269.20     8962.50    170.69 o 
   7   4   8      121.08      140.46     67.74 o 
   8   4   8      412.87      366.63     58.90 o 
   9   4   8       64.38        7.01     51.82 o 
  10   4   8      447.25      325.12     90.48 o 
  11   4   8     1681.14     1721.16    122.56 o 
  12   4   8      261.95      227.04     77.89 o 
  13   4   8      626.37      523.39    172.21 o 
  14   4   8       69.29      166.49     93.41 o 
  15   4   8      505.79      246.40    108.26 o 
  16   4   8       17.30      138.16    113.26 o 
 -16   5   8     1150.84     1302.73    195.45 o 
 -15   5   8      529.79      443.63    102.61 o 
 -14   5   8      481.47      428.65    104.72 o 
 -13   5   8       69.46       76.04     81.30 o 
 -12   5   8       29.32        0.00     57.36 o 
 -11   5   8      221.35      140.77     58.37 o 
 -10   5   8      166.39      128.96     56.36 o 
  -9   5   8        3.74        0.00     43.46 o 
  -8   5   8      875.13      980.07    120.31 o 
  -7   5   8      655.77      569.14     56.67 o 
  -6   5   8      945.60      962.15     83.16 o 
  -5   5   8      770.56      828.82     55.93 o 
  -4   5   8     6700.70     6392.05    145.55 o 
  -3   5   8     3856.71     4414.80    115.61 o 
  -2   5   8     9569.04     8343.61    141.43 o 
  -1   5   8      518.72      535.84     38.43 o 
   0   5   8      154.98       58.43     27.29 o 
   1   5   8        0.15       14.95     26.80 o 
   2   5   8        3.18        1.07     17.97 o 
   3   5   8     1141.54     1162.57     51.64 o 
   4   5   8      772.27      768.78     48.19 o 
   5   5   8     5093.03     4849.45    106.29 o 
   6   5   8        6.85        0.00     40.85 o 
   7   5   8     7845.08     7480.78    161.90 o 
   8   5   8     1567.72     1507.89     84.85 o 
   9   5   8     1270.71      916.46     89.79 o 
  10   5   8      498.53      584.41     94.47 o 
  11   5   8       18.92        0.00     65.76 o 
  12   5   8      315.92      340.44     83.79 o 
  13   5   8       18.87        0.00     81.20 o 
  14   5   8      183.72       68.02     92.11 o 
  15   5   8        7.62        0.00     97.60 o 
 -16   6   8        0.11        0.00    109.96 o 
 -15   6   8        1.26        0.00    220.48 o 
 -14   6   8      102.19       77.51     94.88 o 
 -13   6   8      726.94      632.49    103.44 o 
 -12   6   8        0.66        0.00     70.29 o 
 -11   6   8      426.95      552.52     72.68 o 
 -10   6   8       63.73       27.20     55.79 o 
  -9   6   8      264.10      259.16     71.62 o 
  -8   6   8      192.31      231.18     56.97 o 
  -7   6   8       12.85       16.69     42.10 o 
  -6   6   8     1111.61     1507.21    128.21 o 
  -5   6   8    12847.06    13369.92    253.37 o 
  -4   6   8     6459.15     6248.85    152.75 o 
  -3   6   8       31.80       73.00     31.11 o 
  -2   6   8     2099.43     2219.63     69.28 o 
  -1   6   8     2800.81     2583.97     74.89 o 
   0   6   8      339.99      294.51     37.35 o 
   1   6   8       15.07        0.00     19.79 o 
   2   6   8      194.88      100.34     30.19 o 
   3   6   8      775.83      829.50     48.24 o 
   4   6   8      784.67      686.96     47.56 o 
   5   6   8      409.28      433.18     46.71 o 
   6   6   8        5.80       56.04     42.32 o 
   7   6   8      229.70      206.53     80.82 o 
   8   6   8      523.86      515.03     75.07 o 
   9   6   8     1354.62     1342.22    100.57 o 
  10   6   8      926.83      973.01    109.52 o 
  11   6   8       57.79       59.80     70.43 o 
  12   6   8      433.52      528.56    162.01 o 
  13   6   8       96.85      205.02     99.27 o 
  14   6   8      231.26      162.54    194.27 o 
  15   6   8       20.11       30.78     99.19 o 
 -15   7   8        0.25       52.83    122.40 o 
 -14   7   8       67.63       88.93     91.07 o 
 -13   7   8        8.07        0.00     79.99 o 
 -12   7   8      365.39      334.46     91.43 o 
 -11   7   8      296.53      270.70     85.15 o 
 -10   7   8      507.18      461.95     71.54 o 
  -9   7   8      791.81      830.41     77.65 o 
  -8   7   8      439.40      632.95     80.59 o 
  -7   7   8      440.17      530.97     69.89 o 
  -6   7   8       74.60       86.86     56.37 o 
  -5   7   8     1811.08     1673.86     89.47 o 
  -4   7   8        2.22       62.03     46.56 o 
  -3   7   8     8540.33     7938.05    182.84 o 
  -2   7   8     2353.61     2197.32     80.97 o 
  -1   7   8       93.65       98.93     53.73 o 
   0   7   8     4778.59     4588.48    169.40 o 
   1   7   8       77.88       82.88     31.33 o 
   2   7   8      221.74      180.70     35.92 o 
   3   7   8      634.71      657.73     47.44 o 
   4   7   8      556.96      613.67     49.72 o 
   5   7   8      159.90       68.91     31.96 o 
   6   7   8       33.41        0.00     50.05 o 
   7   7   8        5.48       20.38     61.33 o 
   8   7   8      227.47      330.83    118.32 o 
   9   7   8      391.57      501.30     79.10 o 
  10   7   8      323.56      289.21     93.85 o 
  11   7   8      390.38      378.18    100.76 o 
  12   7   8      194.14      210.06    268.28 o 
  13   7   8        2.14       47.07     91.92 o 
  14   7   8      151.49       97.99     99.07 o 
 -14   8   8      260.43      332.32    103.90 o 
 -13   8   8       76.23       71.50     97.87 o 
 -12   8   8        0.13        0.00     81.40 o 
 -11   8   8      252.90      403.18     92.91 o 
 -10   8   8      579.58      439.38     93.40 o 
  -9   8   8      290.25      382.45     68.46 o 
  -8   8   8      958.95      954.68    104.93 o 
  -7   8   8      130.67       56.57     59.01 o 
  -6   8   8      440.14      404.45     70.34 o 
  -5   8   8      506.21      526.70     69.77 o 
  -4   8   8     1502.27     1150.39     99.97 o 
  -3   8   8      668.16      584.30     69.31 o 
  -2   8   8     2384.18     2404.97    137.71 o 
  -1   8   8     4087.62     3834.17    128.26 o 
   0   8   8     1268.92     1331.61     85.88 o 
   1   8   8        3.28        0.00     37.57 o 
   2   8   8       69.12       89.95     41.36 o 
   3   8   8     2672.93     2444.13     89.93 o 
   4   8   8      409.44      390.43     52.42 o 
   5   8   8      807.83      898.50     87.44 o 
   6   8   8     1185.29     1157.48    116.18 o 
   7   8   8       38.39       34.78     76.65 o 
   8   8   8     2466.10     2502.52    161.56 o 
   9   8   8       26.68        4.73     75.11 o 
  10   8   8        0.08        0.00     79.37 o 
  11   8   8      389.16      405.77    113.35 o 
  12   8   8      930.51      913.09    135.76 o 
  13   8   8      413.74      535.39    123.61 o 
  14   8   8        4.10       47.14    161.65 o 
 -14   9   8      173.86      260.04    124.90 o 
 -13   9   8      245.56      140.94    147.44 o 
 -12   9   8       52.98       15.00    130.26 o 
 -11   9   8      110.91      113.95     76.85 o 
 -10   9   8      111.92      171.86    129.40 o 
  -9   9   8      204.97      293.08     81.28 o 
  -8   9   8       73.95       47.46     65.79 o 
  -7   9   8      647.68      710.07    116.99 o 
  -6   9   8       17.40        0.00     60.54 o 
  -5   9   8       11.55       48.12     58.58 o 
  -4   9   8      211.98      274.76     64.99 o 
  -3   9   8      164.58      140.86     78.49 o 
  -2   9   8     2551.35     2394.82    111.49 o 
  -1   9   8       47.97       19.27     50.10 o 
   0   9   8     2762.73     2562.77    113.96 o 
   1   9   8     1728.25     1653.34    199.08 o 
   2   9   8       16.82       47.63     52.88 o 
   3   9   8       51.51       49.37     90.01 o 
   4   9   8       45.01       27.13     57.92 o 
   5   9   8      385.43      423.52     79.47 o 
   6   9   8      204.13      215.98    106.98 o 
   7   9   8     2098.98     2041.04    148.76 o 
   8   9   8       98.71       96.69     83.08 o 
   9   9   8      659.06      700.80    242.06 o 
  10   9   8       55.89        0.00     79.17 o 
  11   9   8        9.46        0.00     96.30 o 
  12   9   8        1.56        6.52     89.99 o 
  13   9   8        4.62       50.57     99.61 o 
 -13  10   8      737.10      600.32    110.70 o 
 -12  10   8      259.16      464.37    113.90 o 
 -11  10   8     1599.15     1467.69    135.15 o 
 -10  10   8     1259.96     1437.60    270.29 o 
  -9  10   8      209.01      154.81    143.15 o 
  -8  10   8     2080.88     2063.20    126.78 o 
  -7  10   8     1230.80     1127.17    103.24 o 
  -6  10   8        1.72       93.21     67.03 o 
  -5  10   8       63.43       17.65     66.05 o 
  -4  10   8      599.32      603.05     80.79 o 
  -3  10   8       90.72      113.89     59.14 o 
  -2  10   8      492.93      582.15     77.29 o 
  -1  10   8        2.04       41.96     53.76 o 
   0  10   8      571.63      625.20     77.53 o 
   1  10   8      140.49      210.65     73.18 o 
   2  10   8     4340.28     4129.58    155.25 o 
   3  10   8     3619.25     3458.10    203.08 o 
   4  10   8        4.31       55.45     63.80 o 
   5  10   8      618.03      679.57    106.41 o 
   6  10   8      125.87      187.26    186.32 o 
   7  10   8      140.84      185.16     89.34 o 
   8  10   8      317.89      189.12     92.13 o 
   9  10   8       11.44        0.00     81.36 o 
  10  10   8      205.94      133.65     94.76 o 
  11  10   8        0.26        0.00     81.55 o 
  12  10   8      238.15       20.26    137.58 o 
 -12  11   8       20.52      140.47     93.34 o 
 -11  11   8       24.90        0.00    234.36 o 
 -10  11   8      834.02      929.79    147.14 o 
  -9  11   8      144.74      145.30    106.20 o 
  -8  11   8        0.32        0.00     72.55 o 
  -7  11   8      715.62      798.79    103.26 o 
  -6  11   8     1275.81     1256.18    148.28 o 
  -5  11   8     1688.25     1949.18    125.87 o 
  -4  11   8      497.26      500.91     87.67 o 
  -3  11   8      271.21      427.10     75.56 o 
  -2  11   8        3.30        0.00     56.52 o 
  -1  11   8      942.81      899.48     78.92 o 
   0  11   8      335.28      337.82    118.76 o 
   1  11   8      115.25      169.25     63.15 o 
   2  11   8      241.12      163.43     70.08 o 
   3  11   8       70.98       95.82     69.13 o 
   4  11   8      555.84      769.49     96.72 o 
   5  11   8      146.60      204.01     88.03 o 
   6  11   8        0.09      101.95     87.93 o 
   7  11   8        4.87        0.00    111.72 o 
   8  11   8      164.36      234.69     98.10 o 
   9  11   8      174.56      222.50    100.04 o 
  10  11   8      114.03      120.68    128.92 o 
  11  11   8      148.18       78.15     99.96 o 
 -10  12   8       54.24       72.53    114.65 o 
  -9  12   8        0.58      110.26    151.69 o 
  -8  12   8      195.06      170.66    111.81 o 
  -7  12   8      191.01      177.70     85.82 o 
  -6  12   8       21.90        0.00     84.74 o 
  -5  12   8        4.57        0.00     73.59 o 
  -4  12   8        8.35      160.70     67.54 o 
  -3  12   8       24.03       50.51     61.44 o 
  -2  12   8      218.50      266.51     74.06 o 
  -1  12   8      109.85      140.10     69.12 o 
   0  12   8      306.32      423.00     81.83 o 
   1  12   8      465.90      514.75     87.68 o 
   2  12   8      125.66      189.06     75.66 o 
   3  12   8       56.57        0.00     67.83 o 
   4  12   8     2250.81     1864.32    152.81 o 
   5  12   8      142.16      150.71     91.31 o 
   6  12   8     2734.53     2866.28    186.50 o 
   7  12   8       56.33       89.24     91.64 o 
   8  12   8      431.47      481.22    125.36 o 
   9  12   8       25.91       55.09    135.56 o 
  -8  13   8       44.84        0.00    114.58 o 
  -7  13   8      843.28     1072.28    243.96 o 
  -6  13   8        0.18        0.00    102.46 o 
  -5  13   8      882.79      899.61    141.36 o 
  -4  13   8      145.34      232.79     80.66 o 
  -3  13   8      746.06      725.53     98.67 o 
  -2  13   8      997.95     1415.70    120.19 o 
  -1  13   8     2116.09     1908.32    135.01 o 
   0  13   8      201.08      367.82     78.76 o 
   1  13   8     1590.65     1510.71    123.62 o 
   2  13   8        9.12      237.97    187.81 o 
   3  13   8      634.81      764.63    126.37 o 
   4  13   8      235.23      322.17    103.80 o 
   5  13   8        0.38        0.00     78.47 o 
   6  13   8       43.88       29.99     96.16 o 
   7  13   8       41.09       35.94     99.31 o 
  -6  14   8      196.58      332.70    130.83 o 
  -5  14   8      180.42      124.74     89.34 o 
  -4  14   8     1533.15     1994.98    225.29 o 
  -3  14   8        9.13       16.86     74.47 o 
  -2  14   8     1203.66     1144.89    120.73 o 
  -1  14   8      171.20       92.00     83.13 o 
   0  14   8        0.26       72.64     80.68 o 
   1  14   8       12.53       10.59    125.54 o 
   2  14   8       34.19       49.69    121.13 o 
   3  14   8       40.15       20.68     88.81 o 
   4  14   8       74.54       46.91     92.32 o 
   5  14   8       50.43        0.00    139.12 o 
 -17   1   9       20.54      108.42    119.81 o 
 -16   1   9      471.11      314.19    185.85 o 
 -15   1   9      644.64      929.87    140.05 o 
 -14   1   9      188.34      177.81    149.56 o 
 -13   1   9        5.35       88.06     99.91 o 
 -12   1   9      165.78      328.07     83.94 o 
 -11   1   9      147.33      150.40     59.67 o 
 -10   1   9      715.56      865.39     70.50 o 
  -9   1   9      238.88      323.11     67.03 o 
  -8   1   9     1186.69     1213.00     64.73 o 
  -7   1   9      188.59      166.18     37.80 o 
  -6   1   9      463.00      642.19     42.89 o 
  -5   1   9     1860.34     1991.77     59.32 o 
  -4   1   9     8858.46     8175.06    161.90 o 
  -3   1   9       88.66      181.95     45.79 o 
  -2   1   9    20054.00    18959.86    415.31 o 
  -1   1   9    12831.37    15740.31    529.73 o 
   0   1   9     2302.49     2679.55     56.24 o 
   1   1   9       22.97       28.10     18.67 o 
   2   1   9      458.51      570.49     30.89 o 
   3   1   9      510.37      830.20     35.94 o 
   4   1   9       19.63        0.00     20.00 o 
   5   1   9     5493.57     5571.69    101.87 o 
   6   1   9        0.30        0.00     37.35 o 
   7   1   9     6543.21     6660.78    149.11 o 
   8   1   9     2179.11     2273.39    136.11 o 
   9   1   9       16.74        0.00     49.82 o 
  10   1   9       47.88      135.53     60.76 o 
  11   1   9      214.79      313.74     71.46 o 
  12   1   9     1032.30     1084.13    157.69 o 
  13   1   9      146.69      256.91     98.19 o 
  14   1   9       21.25      138.80    105.20 o 
  15   1   9       31.92      115.18    120.74 o 
  16   1   9       16.24      166.57    100.69 o 
 -17   2   9      676.82      645.90    208.03 o 
 -16   2   9       88.39        0.00    110.53 o 
 -15   2   9      701.31      784.41    141.36 o 
 -14   2   9       98.35       92.36    101.37 o 
 -13   2   9      309.86      403.75     90.14 o 
 -12   2   9        9.12      162.60     82.44 o 
 -11   2   9     2325.14     2216.74    102.33 o 
 -10   2   9     2476.09     2549.76    101.12 o 
  -9   2   9     3259.23     3241.44    104.81 o 
  -8   2   9      197.08      155.70     62.24 o 
  -7   2   9      905.93     1009.15     56.73 o 
  -6   2   9      352.71      324.52     37.28 o 
  -5   2   9     1265.35     1011.77     47.25 o 
  -4   2   9        8.61       31.26     33.89 o 
  -3   2   9    30119.42    29582.80    449.17 o 
  -2   2   9       19.73       28.75     29.29 o 
  -1   2   9    12249.33    12092.79    181.26 o 
   0   2   9      925.81      917.19     56.21 o 
   1   2   9      296.91      440.82     39.95 o 
   2   2   9     8012.69     8397.15    113.53 o 
   3   2   9     3232.55     3134.18     83.24 o 
   4   2   9    19346.71    18270.42    345.38 o 
   5   2   9     2411.49     2160.18     66.97 o 
   6   2   9     6175.84     5411.34    126.91 o 
   7   2   9        0.05        0.00     43.69 o 
   8   2   9     2291.96     2184.87     95.71 o 
   9   2   9        0.51        0.00     51.70 o 
  10   2   9        3.73        0.00     58.99 o 
  11   2   9      690.50      532.01     76.61 o 
  12   2   9      277.13      257.94     89.54 o 
  13   2   9      325.60      430.39    108.66 o 
  14   2   9       20.65       97.86     95.66 o 
  15   2   9      159.98      314.16    193.91 o 
  16   2   9        9.64      235.41    108.34 o 
 -17   3   9        5.68      292.47    174.58 o 
 -16   3   9      118.71       17.07    121.37 o 
 -15   3   9      119.31        0.00    103.45 o 
 -14   3   9       67.61        0.00    104.00 o 
 -13   3   9       49.47      114.38     79.07 o 
 -12   3   9      165.06      383.32    115.23 o 
 -11   3   9      880.89      743.83     93.58 o 
 -10   3   9       51.78        0.00     49.84 o 
  -9   3   9      709.03      868.11     66.97 o 
  -8   3   9       36.95       29.25     40.64 o 
  -7   3   9        1.12       37.28     34.26 o 
  -6   3   9     4501.45     4702.29    107.16 o 
  -5   3   9      854.50     1069.49     88.31 o 
  -4   3   9    16345.59    14812.38    215.87 o 
  -3   3   9     1670.52     2040.49     79.00 o 
  -2   3   9     5547.66     4697.22     91.20 o 
  -1   3   9     3973.14     3656.09     82.94 o 
   0   3   9     7727.17     6987.10    108.10 o 
   1   3   9    12055.47    11492.10    143.84 o 
   2   3   9     2298.17     2157.06     68.02 o 
   3   3   9     4971.64     5051.27    104.82 o 
   4   3   9       26.39        8.52     26.92 o 
   5   3   9    13540.70    13251.23    191.27 o 
   6   3   9     2463.17     2272.84     75.43 o 
   7   3   9      883.65      742.08     63.45 o 
   8   3   9     1364.01     1256.65     78.46 o 
   9   3   9      226.37      275.00     59.44 o 
  10   3   9     1345.89     1417.90     91.74 o 
  11   3   9      975.97     1101.82    102.87 o 
  12   3   9       16.87        0.00     66.17 o 
  13   3   9      529.41      432.44    109.02 o 
  14   3   9      787.95      884.60    255.35 o 
  15   3   9        3.59      133.24     92.87 o 
  16   3   9       19.43       50.66     96.55 o 
 -16   4   9      130.26      146.58    125.05 o 
 -15   4   9      434.22      640.66    175.65 o 
 -14   4   9      167.09      120.98     88.24 o 
 -13   4   9      467.24      395.83     93.66 o 
 -12   4   9       10.21        0.00     72.75 o 
 -11   4   9      126.54        0.00     75.27 o 
 -10   4   9        1.07        0.00     65.85 o 
  -9   4   9      821.69      755.02     77.27 o 
  -8   4   9      692.84      722.57     60.49 o 
  -7   4   9      869.28     1008.38     61.86 o 
  -6   4   9     1060.36      943.41     56.44 o 
  -5   4   9     2311.02     2293.63     75.58 o 
  -4   4   9     1122.21      925.35     49.84 o 
  -3   4   9      659.95      926.89     62.46 o 
  -2   4   9     3135.31     3195.33    108.05 o 
  -1   4   9        6.58        0.00     20.04 o 
   0   4   9       22.58        2.95     17.31 o 
   1   4   9     1100.75      961.37     44.14 o 
   2   4   9       45.80       11.20     22.97 o 
   3   4   9      657.35      682.83     36.45 o 
   4   4   9      168.07      133.15     27.57 o 
   5   4   9      685.47      844.63     79.89 o 
   6   4   9        4.23        0.00     34.38 o 
   7   4   9       42.60       32.16     51.80 o 
   8   4   9       23.09       12.88     47.61 o 
   9   4   9      270.32      209.97    105.18 o 
  10   4   9      160.62      155.36     60.77 o 
  11   4   9      449.07      457.77     81.12 o 
  12   4   9       85.08       33.89     77.39 o 
  13   4   9       36.57        0.00     91.44 o 
  14   4   9        1.14        0.00     85.37 o 
  15   4   9       26.78      119.19     97.86 o 
 -16   5   9      367.34      177.66    161.77 o 
 -15   5   9      523.05      332.00    234.00 o 
 -14   5   9     1794.91     1626.49    164.43 o 
 -13   5   9        1.00       26.75     85.21 o 
 -12   5   9      354.80      427.47     88.52 o 
 -11   5   9     1348.60     1413.49    113.75 o 
 -10   5   9      563.04      654.92     90.47 o 
  -9   5   9      870.92      907.29     72.77 o 
  -8   5   9     3475.87     3391.30    118.60 o 
  -7   5   9     1400.19     1523.11     75.89 o 
  -6   5   9       80.33      127.73     40.98 o 
  -5   5   9     5132.28     4814.89    114.32 o 
  -4   5   9      491.75      581.82     48.32 o 
  -3   5   9        5.01        0.00     40.38 o 
  -2   5   9     4919.09     5168.94    108.33 o 
  -1   5   9     3079.23     2962.41    115.62 o 
   0   5   9      166.37      129.90     33.08 o 
   1   5   9     4500.22     4932.70     95.95 o 
   2   5   9     8855.65     8339.06    152.26 o 
   3   5   9     5011.47     4329.03    114.97 o 
   4   5   9     3870.27     4253.11     97.68 o 
   5   5   9    14507.57    13417.89    199.58 o 
   6   5   9     1851.50     1735.49     71.63 o 
   7   5   9     2162.00     2444.99     97.87 o 
   8   5   9     2643.31     2556.54    120.07 o 
   9   5   9     3013.40     3312.49    121.99 o 
  10   5   9      470.21      403.59     79.20 o 
  11   5   9     2780.68     2768.61    207.92 o 
  12   5   9      329.66      488.09    100.40 o 
  13   5   9        6.04        0.00     85.85 o 
  14   5   9      208.09      236.13    145.17 o 
  15   5   9      137.95       33.63    137.34 o 
 -16   6   9       45.45        0.00    146.35 o 
 -15   6   9        0.33        0.00    113.28 o 
 -14   6   9      115.95       95.69     94.97 o 
 -13   6   9      402.24      277.59     93.13 o 
 -12   6   9       47.45       33.12     79.00 o 
 -11   6   9      164.13      179.84     79.27 o 
 -10   6   9     4281.32     3800.90    159.33 o 
  -9   6   9      142.74      216.02     96.82 o 
  -8   6   9      506.29      372.34     58.40 o 
  -7   6   9       90.65       39.59     46.26 o 
  -6   6   9       21.59       40.41     64.65 o 
  -5   6   9     4881.49     4550.82    133.76 o 
  -4   6   9     2260.97     2348.27     95.75 o 
  -3   6   9    10217.54    10571.62    206.33 o 
  -2   6   9     3637.27     3371.16    110.79 o 
  -1   6   9    14365.04    12719.64    201.18 o 
   0   6   9     3203.21     2528.72     80.25 o 
   1   6   9      782.79      638.10     43.15 o 
   2   6   9       14.75        0.00     24.76 o 
   3   6   9     1247.35     1230.19     67.26 o 
   4   6   9     1196.30     1158.34     77.15 o 
   5   6   9       42.82       69.86     38.68 o 
   6   6   9     2080.23     2010.76     80.22 o 
   7   6   9      503.06      509.44     60.84 o 
   8   6   9     1317.71     1300.96     83.15 o 
   9   6   9     1354.29     1208.20     98.68 o 
  10   6   9       76.53       30.28     64.04 o 
  11   6   9       13.25       35.93     90.66 o 
  12   6   9      990.44      979.24    107.97 o 
  13   6   9        6.26        0.00     87.67 o 
  14   6   9      112.79      281.35    105.13 o 
 -15   7   9       10.86      181.05    124.88 o 
 -14   7   9      768.96      755.01    119.06 o 
 -13   7   9      411.75      202.38     94.40 o 
 -12   7   9      217.53      166.67     89.02 o 
 -11   7   9      423.88      348.00     90.79 o 
 -10   7   9      818.86      993.04    103.92 o 
  -9   7   9       86.91        0.00     70.56 o 
  -8   7   9     2577.73     2459.13    105.84 o 
  -7   7   9        5.38       32.56     48.54 o 
  -6   7   9     6639.38     6526.73    171.66 o 
  -5   7   9      889.52      949.35     75.38 o 
  -4   7   9      150.34       34.01     46.10 o 
  -3   7   9       35.68       14.14     40.69 o 
  -2   7   9     1411.74     1453.07     82.39 o 
  -1   7   9     1094.79     1016.57    112.41 o 
   0   7   9       27.68       44.62     33.68 o 
   1   7   9       17.09        0.00     22.86 o 
   2   7   9     6189.48     6168.38    119.55 o 
   3   7   9     2450.16     2435.16     80.10 o 
   4   7   9     3571.54     3350.57     92.74 o 
   5   7   9     3527.60     3432.70    118.33 o 
   6   7   9      190.72      191.95     51.05 o 
   7   7   9     2060.65     2000.47     94.85 o 
   8   7   9      495.21      238.08     72.98 o 
   9   7   9       15.02        0.00     61.11 o 
  10   7   9      408.67      257.60    112.79 o 
  11   7   9       57.82        0.00     77.68 o 
  12   7   9     1616.05     2043.11    371.34 o 
  13   7   9      405.37      445.70    122.40 o 
  14   7   9      559.28      736.00    224.39 o 
 -14   8   9      369.00      330.80    105.17 o 
 -13   8   9      583.79      585.12    110.57 o 
 -12   8   9       16.38        0.00     82.76 o 
 -11   8   9      682.08      578.55    127.75 o 
 -10   8   9     1287.07     1525.68    151.29 o 
  -9   8   9      263.57      268.89     80.30 o 
  -8   8   9       49.40        0.00     68.42 o 
  -7   8   9      697.84      630.13     78.94 o 
  -6   8   9     1746.97     1784.85    102.45 o 
  -5   8   9     5181.71     4766.30    161.34 o 
  -4   8   9       67.12       89.03     73.20 o 
  -3   8   9     2897.13     2725.78    229.58 o 
  -2   8   9       53.28        0.00     49.59 o 
  -1   8   9     4260.03     3865.37    172.41 o 
   0   8   9     4254.83     4206.23    177.65 o 
   1   8   9      773.82      914.31     64.47 o 
   2   8   9     1631.29     1742.23     84.36 o 
   3   8   9      278.27      285.87     57.28 o 
   4   8   9        5.38        0.00     41.11 o 
   5   8   9      588.08      573.36     55.90 o 
   6   8   9      395.93      330.42    122.40 o 
   7   8   9        5.75       17.54    163.20 o 
   8   8   9      135.69       96.25     80.87 o 
   9   8   9      196.72      256.78     94.01 o 
  10   8   9      239.11      101.69    142.80 o 
  11   8   9      134.84       43.95    259.97 o 
  12   8   9      682.82      694.06    128.09 o 
  13   8   9       56.91      217.26    105.42 o 
 -13   9   9        0.02        0.00     90.48 o 
 -12   9   9      372.18      195.83    114.14 o 
 -11   9   9      215.44       66.36     82.60 o 
 -10   9   9      380.64      617.67    103.16 o 
  -9   9   9       49.22       38.85     78.62 o 
  -8   9   9     2192.16     2387.03    167.64 o 
  -7   9   9      762.64      920.14     90.96 o 
  -6   9   9      590.78      576.22    134.75 o 
  -5   9   9        1.49        0.00     51.00 o 
  -4   9   9     3980.01     3521.68    136.98 o 
  -3   9   9      570.47      525.52     98.80 o 
  -2   9   9     5366.31     5491.48    307.77 o 
  -1   9   9     1652.90     1611.11    100.04 o 
   0   9   9      508.05      490.45     71.55 o 
   1   9   9      504.21      488.42     96.34 o 
   2   9   9     1834.50     1971.96    111.18 o 
   3   9   9       87.49       89.19     61.54 o 
   4   9   9      870.52     1056.13    106.03 o 
   5   9   9       30.04        0.00    105.84 o 
   6   9   9        6.66        0.00     69.52 o 
   7   9   9      544.57      458.13    200.32 o 
   8   9   9      105.94       71.91    132.48 o 
   9   9   9        3.57        0.00     78.99 o 
  10   9   9        6.76        0.00     82.43 o 
  11   9   9      205.49      138.70     92.93 o 
  12   9   9       20.62      162.74     95.24 o 
 -12  10   9       12.64       60.05     90.61 o 
 -11  10   9      713.76      763.37    177.19 o 
 -10  10   9       92.50      223.82     92.26 o 
  -9  10   9      473.20      416.63    120.69 o 
  -8  10   9     1449.48     1463.38    150.90 o 
  -7  10   9      364.75      238.38    111.60 o 
  -6  10   9      349.81      396.65     78.16 o 
  -5  10   9      133.31       69.68     64.03 o 
  -4  10   9      673.17      667.81     85.28 o 
  -3  10   9      495.46      440.61     70.77 o 
  -2  10   9      477.51      507.81     73.57 o 
  -1  10   9      555.56      643.99    127.92 o 
   0  10   9      803.24     1014.43     90.28 o 
   1  10   9      975.93      974.19     91.06 o 
   2  10   9       17.06        0.00     57.17 o 
   3  10   9      305.54      238.38     70.16 o 
   4  10   9     1385.04     1435.49    107.34 o 
   5  10   9     1119.73     1263.62    108.89 o 
   6  10   9     3615.04     3931.84    196.83 o 
   7  10   9      704.07      775.77    116.47 o 
   8  10   9     1196.35     1020.41    131.91 o 
   9  10   9      352.98      345.47    100.42 o 
  10  10   9       68.91        0.00    153.47 o 
  11  10   9      227.86      226.05    100.07 o 
 -11  11   9      292.42      260.05    100.84 o 
 -10  11   9       46.10      109.82    116.19 o 
  -9  11   9        9.29        0.00    101.56 o 
  -8  11   9        0.51       47.21     99.20 o 
  -7  11   9       33.52        0.00     96.68 o 
  -6  11   9      717.64      714.12    125.53 o 
  -5  11   9      133.90      278.36     80.10 o 
  -4  11   9     2820.87     2854.77    138.60 o 
  -3  11   9      552.93      610.50    107.02 o 
  -2  11   9     1454.80     1654.61    142.43 o 
  -1  11   9      704.79      721.70     75.53 o 
   0  11   9      165.04      244.70     68.29 o 
   1  11   9      326.81      381.93     77.68 o 
   2  11   9       30.09        0.00    130.98 o 
   3  11   9       58.75       48.31    100.10 o 
   4  11   9       35.84        6.53     64.62 o 
   5  11   9     1080.72      904.59    122.94 o 
   6  11   9      139.79      225.80     95.98 o 
   7  11   9       51.22        0.00    153.94 o 
   8  11   9      213.83       86.04     94.22 o 
   9  11   9       59.37        5.44     84.56 o 
  10  11   9       18.47        0.00     96.19 o 
 -10  12   9      389.45      463.30    263.77 o 
  -9  12   9      175.79       26.72    125.72 o 
  -8  12   9      375.18      511.50    241.47 o 
  -7  12   9     1427.13     1476.13    162.37 o 
  -6  12   9      120.72        3.52    114.92 o 
  -5  12   9      815.34      886.67    130.79 o 
  -4  12   9     1159.28     1296.52    113.11 o 
  -3  12   9       68.21      131.61     69.03 o 
  -2  12   9        9.71        6.47     61.38 o 
  -1  12   9        3.04       52.63     65.07 o 
   0  12   9       19.47       33.24     65.11 o 
   1  12   9      352.14      359.80     97.55 o 
   2  12   9      155.97      235.79     80.19 o 
   3  12   9      991.65      949.14    218.63 o 
   4  12   9        3.36        0.00     65.88 o 
   5  12   9      379.81      238.31     99.71 o 
   6  12   9      517.55      601.25    128.21 o 
   7  12   9        7.06        7.12     92.48 o 
   8  12   9       64.93        0.00     97.61 o 
   9  12   9       11.22        0.00     91.42 o 
  -8  13   9      291.66      427.97    133.59 o 
  -7  13   9       69.68        0.00    116.06 o 
  -6  13   9      394.94      436.15    126.19 o 
  -5  13   9      291.66      401.88    119.90 o 
  -4  13   9       11.16        0.00    100.43 o 
  -3  13   9        2.24       32.62     67.72 o 
  -2  13   9       15.70      110.33     71.00 o 
  -1  13   9      524.54      750.32    105.37 o 
   0  13   9      794.37      853.59    105.30 o 
   1  13   9       31.57        0.00    106.43 o 
   2  13   9        6.34        0.00     74.44 o 
   3  13   9      441.59      587.66     99.51 o 
   4  13   9        5.21       72.53     92.00 o 
   5  13   9      281.63       25.06     91.36 o 
   6  13   9        8.21        0.00     85.54 o 
   7  13   9       21.69      111.28     97.17 o 
  -5  14   9      361.60      480.35    131.07 o 
  -4  14   9      518.30      786.27    177.90 o 
  -3  14   9       50.80        0.00    135.56 o 
  -2  14   9        0.10       15.23     76.83 o 
  -1  14   9      511.66      578.26    106.34 o 
   0  14   9        6.98       41.25     84.77 o 
   1  14   9      200.82      315.07     93.28 o 
   2  14   9        0.17        0.00     80.20 o 
   3  14   9       34.38      129.90    160.59 o 
   4  14   9      117.78        0.00     93.48 o 
 -17   0  10      125.00      148.73    180.51 o 
 -16   0  10       20.73        0.00    147.54 o 
 -15   0  10        9.39       67.84    165.80 o 
 -14   0  10     3376.53     3156.45    275.63 o 
 -13   0  10     1088.22     1230.60    198.78 o 
 -12   0  10    12963.50    13650.03    550.55 o 
 -11   0  10       51.16      176.95    136.87 o 
 -10   0  10     5659.36     6094.67    331.13 o 
  -9   0  10      820.38      841.87     91.47 o 
  -8   0  10      192.25      129.50     68.20 o 
  -7   0  10      288.64      276.57     61.13 o 
  -6   0  10       75.17       78.57    103.06 o 
  -5   0  10     1759.93     2000.80    172.21 o 
  -4   0  10    18126.38    16891.16    535.60 o 
  -3   0  10    31958.21    31535.31    866.50 o 
  -2   0  10     5258.24     4438.53    216.33 o 
  -1   0  10     5645.29     6488.43    264.48 o 
   0   0  10     9724.65    10141.09    178.34 o 
   1   0  10    11213.58    13085.48    234.14 o 
   2   0  10     1538.31     2028.91     72.90 o 
   3   0  10    12496.40    13172.29    227.61 o 
   4   0  10     1227.99     1229.12    147.07 o 
   5   0  10      261.64      145.68     57.88 o 
   6   0  10      763.27      562.20     79.52 o 
   7   0  10       55.03       21.71     66.23 o 
   8   0  10      223.53      358.33     83.98 o 
   9   0  10      241.61      210.74     84.78 o 
  10   0  10      893.80      787.73    114.13 o 
  11   0  10     3867.23     4438.92    607.83 o 
  12   0  10      139.13       50.25     90.54 o 
  13   0  10     2640.21     2395.98    249.54 o 
  14   0  10       32.24       29.89    128.80 o 
  15   0  10      376.45      500.97    166.75 o 
  16   0  10       55.36      124.77    140.19 o 
 -17   1  10      649.93      573.19    154.66 o 
 -16   1  10       29.08        0.00     99.63 o 
 -15   1  10     1919.89     1797.43    179.50 o 
 -14   1  10        0.18        0.00    104.58 o 
 -13   1  10     2087.38     2228.11    271.95 o 
 -12   1  10     1857.59     1860.60    198.30 o 
 -11   1  10       50.70        0.00     82.30 o 
 -10   1  10      260.15      195.64     95.18 o 
  -9   1  10       23.03       31.54     56.74 o 
  -8   1  10        1.57       31.06     56.01 o 
  -7   1  10    10684.53    10561.27    178.43 o 
  -6   1  10     3884.54     3739.84     88.08 o 
  -5   1  10     5138.96     5899.78    139.72 o 
  -4   1  10     7537.25     6397.62    138.63 o 
  -3   1  10      876.04     1033.97     92.75 o 
  -2   1  10    23741.29    23291.62    682.55 o 
  -1   1  10      141.80      269.62     33.42 o 
   0   1  10    15548.87    16875.52    189.85 o 
   1   1  10      155.61      128.11     24.40 o 
   2   1  10      929.53      839.16     47.13 o 
   3   1  10     7891.08     7752.08    110.68 o 
   4   1  10     1585.71     1628.66     83.72 o 
   5   1  10     3546.02     3603.19     85.19 o 
   6   1  10      802.15      591.59     56.51 o 
   7   1  10      492.15      573.39     59.87 o 
   8   1  10      289.47      253.14     54.78 o 
   9   1  10       36.92        0.00     53.02 o 
  10   1  10      178.86      222.02     65.37 o 
  11   1  10       20.76       18.70     60.72 o 
  12   1  10      127.99      145.54     65.44 o 
  13   1  10        5.69       74.24     78.08 o 
  14   1  10        9.12       30.80     91.44 o 
  15   1  10        7.03      165.72     93.91 o 
  16   1  10      248.17      419.26    121.49 o 
 -17   2  10       58.19      160.14    127.66 o 
 -16   2  10      595.01      691.04    149.05 o 
 -15   2  10      104.24        0.00    109.51 o 
 -14   2  10      225.66       58.99    232.93 o 
 -13   2  10      108.86      192.14    107.37 o 
 -12   2  10       90.44       98.69    101.52 o 
 -11   2  10      154.78      159.53    101.99 o 
 -10   2  10      130.05      122.05     69.90 o 
  -9   2  10     1823.43     1658.05    110.87 o 
  -8   2  10       63.43       49.00     55.30 o 
  -7   2  10     1291.05     1316.47     78.81 o 
  -6   2  10     1270.54     1125.08     86.11 o 
  -5   2  10     2117.98     2110.27     86.83 o 
  -4   2  10     5729.38     5286.05    127.62 o 
  -3   2  10      458.91      604.81     46.79 o 
  -2   2  10      114.94       64.15     67.01 o 
  -1   2  10      949.32      993.76     47.18 o 
   0   2  10    15809.80    17244.76    212.78 o 
   1   2  10      622.88      687.72     54.81 o 
   2   2  10     9562.41    10608.34    137.30 o 
   3   2  10     2939.17     3140.97     86.98 o 
   4   2  10      440.15      463.89     46.29 o 
   5   2  10      242.60      217.96     35.95 o 
   6   2  10     3916.47     3652.55    153.18 o 
   7   2  10     2383.24     2239.31     91.76 o 
   8   2  10      368.72      226.68     55.20 o 
   9   2  10     1383.47     1333.41     87.09 o 
  10   2  10        9.27       30.14     72.38 o 
  11   2  10      200.74      193.14     66.78 o 
  12   2  10      128.64       47.71     60.53 o 
  13   2  10      656.48      871.49    189.59 o 
  14   2  10       15.11      126.91     93.25 o 
  15   2  10      364.78      379.84    110.37 o 
 -16   3  10       84.82      149.28    127.63 o 
 -15   3  10      394.28      171.68    115.02 o 
 -14   3  10       15.02        0.00     92.12 o 
 -13   3  10     2065.90     1837.91    169.38 o 
 -12   3  10      664.09      723.84    282.98 o 
 -11   3  10        9.29       38.44     79.78 o 
 -10   3  10     3741.67     3431.91    184.48 o 
  -9   3  10     2849.33     3120.07    185.14 o 
  -8   3  10     1104.08     1176.70     88.32 o 
  -7   3  10     3451.79     3270.52    122.31 o 
  -6   3  10        0.79        1.88     30.43 o 
  -5   3  10      523.52      520.26     40.74 o 
  -4   3  10     4529.57     4178.01     89.77 o 
  -3   3  10      577.86      546.27     51.42 o 
  -2   3  10      530.92      556.68     34.95 o 
  -1   3  10     4206.67     4137.95     78.05 o 
   0   3  10     2164.83     2156.12     58.11 o 
   1   3  10      358.22      393.06     31.37 o 
   2   3  10      420.11      411.70     32.03 o 
   3   3  10        4.61      100.83     25.56 o 
   4   3  10     9397.81     9818.85    171.33 o 
   5   3  10     2804.23     2544.45     83.97 o 
   6   3  10     1785.12     1738.30     69.35 o 
   7   3  10      229.28      158.79     51.09 o 
   8   3  10     2594.18     2407.99    101.09 o 
   9   3  10       13.38       17.49     55.93 o 
  10   3  10     1847.89     1805.73    100.39 o 
  11   3  10       27.02        0.00     58.17 o 
  12   3  10      611.86      559.09     91.48 o 
  13   3  10        0.90        0.00     74.54 o 
  14   3  10      123.25      178.72    102.55 o 
  15   3  10       11.76       72.62    120.85 o 
 -16   4  10      152.77        0.00    121.01 o 
 -15   4  10       11.23        0.00    114.21 o 
 -14   4  10       17.91       28.07    121.09 o 
 -13   4  10        0.27        0.00     88.89 o 
 -12   4  10      820.54      857.89    133.80 o 
 -11   4  10     1723.47     1676.16    123.29 o 
 -10   4  10     1092.70      988.25     97.94 o 
  -9   4  10     1969.97     1863.86    110.91 o 
  -8   4  10       14.55        0.00     51.35 o 
  -7   4  10      433.01      379.97     65.48 o 
  -6   4  10     2664.94     2613.37     84.59 o 
  -5   4  10    13380.06    12306.21    198.82 o 
  -4   4  10     6914.49     6102.95    121.59 o 
  -3   4  10    21263.92    20732.79    289.20 o 
  -2   4  10      210.76      111.12     37.85 o 
  -1   4  10     1526.34     1322.22     54.90 o 
   0   4  10     1061.21     1116.99     45.92 o 
   1   4  10     2349.87     2056.35     62.53 o 
   2   4  10     3160.69     3009.97    103.04 o 
   3   4  10     4791.65     4489.34     84.55 o 
   4   4  10    14598.22    13313.99    268.25 o 
   5   4  10     3606.11     3605.38     93.85 o 
   6   4  10     8909.03     8587.92    151.23 o 
   7   4  10     1269.06     1216.33     76.60 o 
   8   4  10      186.59      163.75     55.40 o 
   9   4  10      319.28      301.84     64.24 o 
  10   4  10      436.22      333.91     67.55 o 
  11   4  10        9.33       81.42     66.94 o 
  12   4  10       51.89        0.00     70.80 o 
  13   4  10      338.30      212.02    118.98 o 
  14   4  10      137.03      202.43     98.07 o 
  15   4  10       10.15      108.41     94.01 o 
 -16   5  10        4.73       68.27    119.31 o 
 -15   5  10        0.03        0.00    146.83 o 
 -14   5  10      135.05      216.31    184.31 o 
 -13   5  10      827.12     1015.79    389.25 o 
 -12   5  10       20.05        0.00     86.18 o 
 -11   5  10       81.71        0.00     72.24 o 
 -10   5  10     2471.18     2834.40    152.37 o 
  -9   5  10      840.84      951.93     93.97 o 
  -8   5  10      759.86      686.63     87.18 o 
  -7   5  10       28.78       48.58     56.68 o 
  -6   5  10       23.34       25.13     37.88 o 
  -5   5  10     1308.98     1417.55     68.33 o 
  -4   5  10     3840.27     3516.03    105.27 o 
  -3   5  10     1208.56     1179.45     50.93 o 
  -2   5  10     4634.08     4560.93     99.65 o 
  -1   5  10     5864.14     5211.40     98.83 o 
   0   5  10        2.93        0.00     18.55 o 
   1   5  10     2595.51     2747.33     74.71 o 
   2   5  10      993.51      957.11     45.32 o 
   3   5  10      104.73      149.24     32.59 o 
   4   5  10     2050.17     2079.98     74.63 o 
   5   5  10     2719.57     2763.82     85.53 o 
   6   5  10      377.22      415.05     49.47 o 
   7   5  10      163.06      264.10     56.09 o 
   8   5  10      119.75      165.43     56.23 o 
   9   5  10      114.76       87.38     63.16 o 
  10   5  10      626.66      641.91     76.36 o 
  11   5  10      137.66      198.55     77.21 o 
  12   5  10     1607.72     1632.55    124.18 o 
  13   5  10      121.71      167.02     82.21 o 
  14   5  10      309.42      360.58    122.63 o 
  15   5  10       33.70       31.25     91.91 o 
 -15   6  10      112.41        0.00    115.84 o 
 -14   6  10       91.49       32.42    107.54 o 
 -13   6  10       32.74       84.64    114.18 o 
 -12   6  10       61.43       74.75     83.67 o 
 -11   6  10      233.41      243.62     84.05 o 
 -10   6  10     1172.30     1136.15    105.79 o 
  -9   6  10      796.75      884.83     95.14 o 
  -8   6  10        2.08        0.00     64.09 o 
  -7   6  10      208.26      140.65     65.89 o 
  -6   6  10      232.51      254.95     63.64 o 
  -5   6  10     1979.70     2108.47     85.17 o 
  -4   6  10      280.99      383.99     50.66 o 
  -3   6  10     5270.98     5401.44    107.01 o 
  -2   6  10     4847.04     3983.55    105.11 o 
  -1   6  10      522.47      570.37     47.19 o 
   0   6  10       54.69       35.01     33.16 o 
   1   6  10      340.71      417.84     41.04 o 
   2   6  10      166.59      136.78     35.77 o 
   3   6  10        3.03        0.00     29.05 o 
   4   6  10      852.53      702.48     52.83 o 
   5   6  10       11.89       13.42     38.41 o 
   6   6  10        0.83       46.09     40.90 o 
   7   6  10      870.36      984.66     74.86 o 
   8   6  10       17.25        0.00     70.46 o 
   9   6  10       27.64        0.00     53.32 o 
  10   6  10       33.54        0.00    103.67 o 
  11   6  10       18.21       74.07     74.08 o 
  12   6  10       63.03        0.00     72.72 o 
  13   6  10      279.99      218.08     87.24 o 
  14   6  10      161.95       37.14     96.75 o 
 -15   7  10       74.84      167.85    185.14 o 
 -14   7  10      520.79      527.18    140.95 o 
 -13   7  10      241.28      176.28    203.76 o 
 -12   7  10       35.53       47.27     88.67 o 
 -11   7  10      581.03      432.71     98.03 o 
 -10   7  10       76.07       84.90     77.35 o 
  -9   7  10       70.23        0.00     68.87 o 
  -8   7  10     1417.56     1492.04    112.15 o 
  -7   7  10     1091.77     1069.02     98.86 o 
  -6   7  10      289.87      334.06     69.02 o 
  -5   7  10     1510.45     1431.75     78.68 o 
  -4   7  10      319.21      359.34     67.71 o 
  -3   7  10      383.06      383.90     56.29 o 
  -2   7  10     1419.14     1176.45     77.02 o 
  -1   7  10     1796.41     1869.21     91.27 o 
   0   7  10      656.10      603.89     52.45 o 
   1   7  10     2170.31     1668.45     66.60 o 
   2   7  10     1220.48     1176.93     67.67 o 
   3   7  10     3679.22     3361.15     93.10 o 
   4   7  10      162.74      120.08     35.91 o 
   5   7  10       45.14       20.49     54.88 o 
   6   7  10      873.15      895.55     63.96 o 
   7   7  10        4.22        0.00     47.82 o 
   8   7  10      799.21      831.32    173.92 o 
   9   7  10     1767.88     1866.34    118.93 o 
  10   7  10      279.89      216.10     75.96 o 
  11   7  10       87.19       22.38     82.23 o 
  12   7  10        0.80       71.40     88.14 o 
  13   7  10       20.47      207.43    109.47 o 
 -14   8  10       83.26      141.20    117.40 o 
 -13   8  10      445.60      401.37    108.00 o 
 -12   8  10      674.43      809.69    113.15 o 
 -11   8  10      725.47      686.41    104.82 o 
 -10   8  10     1470.02     1385.14    212.59 o 
  -9   8  10      165.53       93.62     81.59 o 
  -8   8  10       19.10        0.00     69.69 o 
  -7   8  10       87.21       98.35     76.18 o 
  -6   8  10       10.55        0.00     73.06 o 
  -5   8  10       84.49      181.87     83.32 o 
  -4   8  10       40.17        0.00     50.14 o 
  -3   8  10     4582.06     4708.63    174.76 o 
  -2   8  10      708.33      761.22     75.73 o 
  -1   8  10     3562.80     3416.43    125.81 o 
   0   8  10       64.81        4.56     53.96 o 
   1   8  10        9.11        0.00     37.46 o 
   2   8  10     1182.57     1163.58     72.69 o 
   3   8  10      371.15      381.29     54.29 o 
   4   8  10     1021.39     1074.51     96.68 o 
   5   8  10       85.44       72.89     43.85 o 
   6   8  10     5199.35     5131.53    143.13 o 
   7   8  10      232.92      329.95     93.02 o 
   8   8  10     1728.13     1822.59    147.35 o 
   9   8  10      290.28       69.19     90.61 o 
  10   8  10        1.32       79.65     81.36 o 
  11   8  10      199.51      238.57    143.63 o 
  12   8  10       93.86      137.96     96.18 o 
  13   8  10       38.42      152.53    106.15 o 
 -13   9  10      571.19      582.52    143.45 o 
 -12   9  10       25.77        9.66    120.13 o 
 -11   9  10      664.76      695.57    120.06 o 
 -10   9  10      547.28      625.72    136.97 o 
  -9   9  10      909.67      961.14    195.01 o 
  -8   9  10     2227.82     2277.07    190.33 o 
  -7   9  10      362.65      361.20     98.81 o 
  -6   9  10      273.35      198.36     91.52 o 
  -5   9  10      519.56      530.75    102.74 o 
  -4   9  10      411.66      314.36     64.30 o 
  -3   9  10       98.35      169.81     61.86 o 
  -2   9  10      139.49      219.84     62.70 o 
  -1   9  10      617.86      566.44    108.97 o 
   0   9  10      595.73      518.03     69.62 o 
   1   9  10        3.15       27.28     55.62 o 
   2   9  10     1457.19     1313.78    112.17 o 
   3   9  10     1483.43     1533.49    117.14 o 
   4   9  10      421.04      466.24     79.17 o 
   5   9  10     2208.51     2035.32    127.67 o 
   6   9  10      110.33      117.99     80.20 o 
   7   9  10        0.85        0.00    132.95 o 
   8   9  10       39.73        0.00     74.41 o 
   9   9  10       66.79       33.99     81.98 o 
  10   9  10      238.70      277.99    114.92 o 
  11   9  10       23.62      146.82     92.87 o 
  12   9  10      272.82      321.25    108.80 o 
 -12  10  10       86.29      156.11    146.14 o 
 -11  10  10       46.71       31.97    128.16 o 
 -10  10  10       12.84       80.26     88.18 o 
  -9  10  10      377.69      203.14     93.76 o 
  -8  10  10     1402.78     1408.06    171.62 o 
  -7  10  10      158.53       39.83     98.27 o 
  -6  10  10      964.97      931.42    127.55 o 
  -5  10  10     1026.81      944.52    121.15 o 
  -4  10  10       94.71       49.29     81.32 o 
  -3  10  10      226.14      144.32     69.42 o 
  -2  10  10      347.64      303.85     96.61 o 
  -1  10  10     1539.79     1442.34    100.96 o 
   0  10  10      432.44      497.61     75.96 o 
   1  10  10        4.22       34.60     57.62 o 
   2  10  10      108.36        0.00     75.10 o 
   3  10  10      436.39      427.01    138.36 o 
   4  10  10      540.49      524.21     85.57 o 
   5  10  10      375.07      529.33     87.42 o 
   6  10  10      168.04      163.14     83.48 o 
   7  10  10      263.05      497.14    104.99 o 
   8  10  10       16.58        0.00     82.95 o 
   9  10  10      477.35      672.75    119.09 o 
  10  10  10        3.92        0.00    214.55 o 
  11  10  10      196.72      162.99     98.58 o 
 -11  11  10        3.17        0.00     90.93 o 
 -10  11  10       14.20       27.88     93.49 o 
  -9  11  10        5.99       52.53    107.68 o 
  -8  11  10      188.90      337.84    116.48 o 
  -7  11  10        5.06       50.60     97.14 o 
  -6  11  10      584.39      680.69    124.45 o 
  -5  11  10      326.06      364.99    105.88 o 
  -4  11  10     1223.37     1585.83    355.80 o 
  -3  11  10       47.03      131.84     89.90 o 
  -2  11  10      302.11      184.47     85.36 o 
  -1  11  10      182.07      225.57     71.10 o 
   0  11  10     1044.87     1234.13    104.49 o 
   1  11  10      197.13      216.59     82.35 o 
   2  11  10     2056.24     2005.25    124.65 o 
   3  11  10      151.77      109.63     69.58 o 
   4  11  10       50.10        0.00     65.93 o 
   5  11  10      804.97      751.86    116.76 o 
   6  11  10      114.46        0.00     78.70 o 
   7  11  10      442.07      427.38    107.76 o 
   8  11  10       56.82        0.00     81.41 o 
   9  11  10        0.66        0.00     84.60 o 
  10  11  10       32.06        0.00     86.69 o 
  -9  12  10      337.76      321.75    133.16 o 
  -8  12  10      623.43      582.73    138.94 o 
  -7  12  10        2.57       17.70    101.56 o 
  -6  12  10      642.83      755.91    132.56 o 
  -5  12  10       68.22      163.90    100.04 o 
  -4  12  10        1.85        0.00    137.70 o 
  -3  12  10      602.61      633.01    123.88 o 
  -2  12  10       78.34       70.21    131.65 o 
  -1  12  10      846.95      909.95    103.37 o 
   0  12  10     1513.60     1566.44    169.11 o 
   1  12  10      123.77       94.17     72.77 o 
   2  12  10       87.14       93.59     95.63 o 
   3  12  10      300.08      182.31     80.39 o 
   4  12  10      215.91      265.64     84.56 o 
   5  12  10      141.55       75.06     99.74 o 
   6  12  10        3.04        0.00     80.41 o 
   7  12  10      478.22      531.89    127.97 o 
   8  12  10        0.30        0.00     94.43 o 
  -7  13  10     1076.98     1183.21    169.05 o 
  -6  13  10      334.24      272.65    124.64 o 
  -5  13  10      647.51      695.11    137.38 o 
  -4  13  10      697.50      864.77    140.46 o 
  -3  13  10      228.66      310.42    118.59 o 
  -2  13  10      334.13      288.40    119.41 o 
  -1  13  10       62.71       41.01    108.85 o 
   0  13  10      218.21      130.95    129.20 o 
   1  13  10       46.36        0.00     71.06 o 
   2  13  10        2.28       17.45     68.90 o 
   3  13  10      467.71      327.88     89.56 o 
   4  13  10       28.55       35.79     86.89 o 
   5  13  10      318.21      217.97    100.10 o 
   6  13  10      120.84       78.72     99.52 o 
  -4  14  10       90.12        0.00    137.34 o 
  -3  14  10       40.33       77.23    108.15 o 
  -2  14  10     1267.00     1539.18    237.80 o 
  -1  14  10      414.53      570.82    149.64 o 
   0  14  10      432.76      366.86    194.03 o 
   1  14  10      827.78      941.96    227.56 o 
   2  14  10       11.27       53.52     90.05 o 
   3  14  10      179.80       84.74     99.71 o 
 -16   1  11        0.13        8.57    117.19 o 
 -15   1  11      173.88       73.24    148.84 o 
 -14   1  11      680.98      440.76    130.18 o 
 -13   1  11      405.54      594.89    124.69 o 
 -12   1  11     1208.22     1370.06    199.49 o 
 -11   1  11      588.66      671.47    128.35 o 
 -10   1  11        4.26        0.00     77.50 o 
  -9   1  11      141.24      113.02     85.54 o 
  -8   1  11      713.67      746.42    102.38 o 
  -7   1  11     1177.97     1289.45    118.41 o 
  -6   1  11      121.47      201.12     77.40 o 
  -5   1  11       40.31       94.91     41.94 o 
  -4   1  11     8181.97     7802.50    392.93 o 
  -3   1  11     5241.41     4714.09    380.12 o 
  -2   1  11     5460.48     5628.41    241.12 o 
  -1   1  11     5235.90     6372.03    133.29 o 
   0   1  11     1839.96     2122.02     50.18 o 
   1   1  11     2035.94     1796.12     49.63 o 
   2   1  11      686.74      708.11     36.94 o 
   3   1  11       19.56        0.00     25.02 o 
   4   1  11     2109.70     2248.51     71.86 o 
   5   1  11     1430.30     1201.55    121.52 o 
   6   1  11      489.93      415.14     53.21 o 
   7   1  11      742.37      815.91     77.17 o 
   8   1  11       98.00       74.55     63.54 o 
   9   1  11       15.13       38.49     56.97 o 
  10   1  11     1598.07     1686.42    101.12 o 
  11   1  11      171.90      174.29     67.28 o 
  12   1  11       58.36       81.16     67.72 o 
  13   1  11      103.49      119.20     71.98 o 
  14   1  11        0.37        0.00     87.21 o 
  15   1  11       11.80       24.40     83.99 o 
 -16   2  11        4.28        0.00    115.14 o 
 -15   2  11      884.80      773.22    193.56 o 
 -14   2  11     1053.36     1155.06    156.32 o 
 -13   2  11       85.92       63.72    129.28 o 
 -12   2  11     5430.74     5586.18    248.81 o 
 -11   2  11      199.23        0.00    101.06 o 
 -10   2  11       20.32        0.00     76.80 o 
  -9   2  11     2233.19     1982.10    148.99 o 
  -8   2  11     1710.87     1492.90    125.98 o 
  -7   2  11      698.81      684.41     69.39 o 
  -6   2  11      124.09       73.32     49.02 o 
  -5   2  11     9318.01     8399.36    232.87 o 
  -4   2  11        8.51       57.56     59.08 o 
  -3   2  11     4777.61     4235.69    133.95 o 
  -2   2  11     6428.67     6571.28    419.25 o 
  -1   2  11       13.76       16.85     24.83 o 
   0   2  11      628.29      836.61     41.32 o 
   1   2  11        0.41       62.66     24.07 o 
   2   2  11      381.50      430.86     32.81 o 
   3   2  11      494.11      442.71     34.96 o 
   4   2  11      791.96      721.26     60.26 o 
   5   2  11       74.79       23.53     26.55 o 
   6   2  11      627.13      500.89     56.68 o 
   7   2  11       44.12        0.00     45.06 o 
   8   2  11      545.55      563.67     95.41 o 
   9   2  11     1941.06     2007.18    103.44 o 
  10   2  11      287.10      209.83     66.33 o 
  11   2  11     2018.97     1826.56    106.34 o 
  12   2  11        8.15       84.68     64.98 o 
  13   2  11      129.46      153.00     81.32 o 
  14   2  11       36.08        0.00    100.69 o 
  15   2  11       18.81      189.57    100.57 o 
 -16   3  11        4.82        0.00    112.31 o 
 -15   3  11        0.02        0.00    109.39 o 
 -14   3  11        0.15        0.00    211.23 o 
 -13   3  11       46.66       25.34    125.60 o 
 -12   3  11      560.94      776.86    283.81 o 
 -11   3  11     3978.28     3915.21    213.42 o 
 -10   3  11     2445.14     2604.08    387.23 o 
  -9   3  11      206.49      355.56     97.12 o 
  -8   3  11       80.83       59.32     59.31 o 
  -7   3  11      236.54      186.29     61.43 o 
  -6   3  11     3819.57     4008.91    128.53 o 
  -5   3  11     1155.50     1261.52    119.12 o 
  -4   3  11     2263.87     2299.81     91.71 o 
  -3   3  11       32.99       15.41     37.38 o 
  -2   3  11     3527.71     3871.54    108.65 o 
  -1   3  11     1280.19     1200.48     45.35 o 
   0   3  11      383.18      399.57     46.91 o 
   1   3  11       63.10      114.00     25.64 o 
   2   3  11     3929.91     3874.67     77.25 o 
   3   3  11    25904.29    25406.96    309.87 o 
   4   3  11     1103.26     1163.22    137.41 o 
   5   3  11     2617.53     2816.40     91.46 o 
   6   3  11     1339.15     1490.91     78.39 o 
   7   3  11      317.97      391.05     57.43 o 
   8   3  11     1396.30     1499.55     86.28 o 
   9   3  11      453.02      330.39     67.41 o 
  10   3  11       71.58       49.95     59.45 o 
  11   3  11      109.22      188.57     64.94 o 
  12   3  11      354.53      408.56     97.71 o 
  13   3  11      482.57      625.11     98.65 o 
  14   3  11       82.79      277.37     98.18 o 
  15   3  11      272.70      262.19    107.32 o 
 -16   4  11        2.96        0.00    326.27 o 
 -15   4  11      912.28      451.09    140.96 o 
 -14   4  11      282.09      225.23    129.04 o 
 -13   4  11      851.96      862.47    146.40 o 
 -12   4  11      597.09      644.21    130.27 o 
 -11   4  11      354.54      225.19    108.77 o 
 -10   4  11      199.78       31.84    101.18 o 
  -9   4  11      529.34      500.80     81.74 o 
  -8   4  11     1508.74     1557.89    101.98 o 
  -7   4  11      595.56      606.43     74.76 o 
  -6   4  11     1106.48     1215.82     83.07 o 
  -5   4  11     2978.92     2789.73    108.38 o 
  -4   4  11     5902.55     5634.50    147.19 o 
  -3   4  11      427.94      434.71     67.80 o 
  -2   4  11     4718.71     4383.21     96.58 o 
  -1   4  11      994.60     1028.13     59.01 o 
   0   4  11     2969.83     2768.96     69.57 o 
   1   4  11      140.27      121.43     28.94 o 
   2   4  11     3214.39     2922.26     77.57 o 
   3   4  11      459.53      415.58     37.63 o 
   4   4  11     1391.98     1321.99     60.85 o 
   5   4  11      122.57      104.09     39.17 o 
   6   4  11      431.75      447.53     49.91 o 
   7   4  11      258.00      311.33     57.78 o 
   8   4  11     2296.04     2493.42    105.09 o 
   9   4  11      962.73      803.90     77.65 o 
  10   4  11      506.18      401.42     69.92 o 
  11   4  11      472.49      552.33     95.11 o 
  12   4  11        4.82        0.00     69.08 o 
  13   4  11       63.11       43.37     73.07 o 
  14   4  11        2.00      159.78     87.43 o 
 -15   5  11      177.66      156.39    113.88 o 
 -14   5  11       56.89       13.45    112.02 o 
 -13   5  11      757.17      710.21    136.03 o 
 -12   5  11        0.35       17.54     91.27 o 
 -11   5  11      471.76      420.52    185.02 o 
 -10   5  11     2092.21     2042.91    166.96 o 
  -9   5  11       66.35        0.00     82.41 o 
  -8   5  11      908.99      997.11     92.55 o 
  -7   5  11      207.88      204.23     63.20 o 
  -6   5  11     6907.68     6944.48    181.02 o 
  -5   5  11     2574.28     2582.40    110.04 o 
  -4   5  11      517.17      618.31     66.97 o 
  -3   5  11     1447.23     1587.72     75.05 o 
  -2   5  11     4957.73     4658.94     95.60 o 
  -1   5  11     1465.99     1244.21     95.25 o 
   0   5  11     2105.91     1924.38     88.01 o 
   1   5  11      479.80      488.33     42.61 o 
   2   5  11      785.00      756.67     43.76 o 
   3   5  11     1971.82     1612.76    102.50 o 
   4   5  11     1368.78     1188.98     90.25 o 
   5   5  11      232.96      228.02     46.57 o 
   6   5  11      134.52       61.71     42.05 o 
   7   5  11     1088.81     1134.90     78.52 o 
   8   5  11      882.18      897.18     76.44 o 
   9   5  11      141.13      105.74     59.67 o 
  10   5  11       25.63        0.00     58.77 o 
  11   5  11      415.29      394.58     84.93 o 
  12   5  11      114.98      175.71     78.99 o 
  13   5  11       11.49       67.39     76.50 o 
  14   5  11       68.08      209.87     98.24 o 
 -15   6  11      627.12      522.39    229.02 o 
 -14   6  11       25.64      105.73    116.24 o 
 -13   6  11      973.55     1138.48    162.11 o 
 -12   6  11      712.36      765.09    175.89 o 
 -11   6  11      773.11      817.83    131.31 o 
 -10   6  11       16.05        0.00     81.01 o 
  -9   6  11     4392.98     4246.23    166.01 o 
  -8   6  11     3718.34     4047.36    155.10 o 
  -7   6  11      977.84      917.86    107.15 o 
  -6   6  11     4473.82     4483.13    169.07 o 
  -5   6  11      323.08      214.58     61.78 o 
  -4   6  11     3672.71     3255.62     98.78 o 
  -3   6  11     5229.81     4672.51    117.28 o 
  -2   6  11      144.28       66.24     32.86 o 
  -1   6  11     2069.84     2064.77     80.54 o 
   0   6  11     4709.93     4363.66     96.96 o 
   1   6  11       92.08       60.88     33.05 o 
   2   6  11     9901.84     8994.35    152.36 o 
   3   6  11        6.89        8.86     36.22 o 
   4   6  11     5984.43     5766.35    137.42 o 
   5   6  11        2.79        0.00     42.64 o 
   6   6  11     1871.23     1880.55     79.06 o 
   7   6  11      309.08      188.28     55.27 o 
   8   6  11      725.52      768.12     75.18 o 
   9   6  11      456.46      448.71    143.15 o 
  10   6  11      488.10      452.45     89.00 o 
  11   6  11      613.06      635.89     96.51 o 
  12   6  11      284.47      312.73    131.19 o 
  13   6  11       21.06        0.00     73.52 o 
  14   6  11      115.95        0.00     85.91 o 
 -14   7  11       63.10       54.66    124.51 o 
 -13   7  11     1099.84      888.36    153.09 o 
 -12   7  11        9.48       89.15    114.30 o 
 -11   7  11     1833.18     1839.19    564.66 o 
 -10   7  11       90.80       43.46     79.31 o 
  -9   7  11      677.47      539.77    120.40 o 
  -8   7  11       13.81        0.00     72.83 o 
  -7   7  11      304.00      244.14     77.66 o 
  -6   7  11     3842.05     3628.02    145.31 o 
  -5   7  11     1048.63     1020.48     88.32 o 
  -4   7  11     7015.39     6823.69    186.33 o 
  -3   7  11     3064.66     2955.39    176.41 o 
  -2   7  11     4993.35     4936.10    176.35 o 
  -1   7  11     1362.37     1443.50    100.11 o 
   0   7  11      334.02      284.24     46.04 o 
   1   7  11       26.50        0.00     32.69 o 
   2   7  11      182.60      157.24     41.19 o 
   3   7  11      155.96       74.61     52.55 o 
   4   7  11       34.61        4.22     35.04 o 
   5   7  11      165.46      114.98     45.79 o 
   6   7  11     3417.20     3532.86    104.45 o 
   7   7  11      155.49        0.00     60.46 o 
   8   7  11      210.71      160.62     59.63 o 
   9   7  11     1270.98     1224.35    108.60 o 
  10   7  11      767.30      911.94    101.25 o 
  11   7  11      595.71      540.67    111.96 o 
  12   7  11      494.81      355.03    128.80 o 
  13   7  11      214.27      127.50     97.17 o 
 -14   8  11       66.21      156.66    121.82 o 
 -13   8  11      117.86      185.53    121.92 o 
 -12   8  11       40.20        0.00     99.39 o 
 -11   8  11      198.09      345.54    119.82 o 
 -10   8  11      298.27      199.47    115.90 o 
  -9   8  11     1394.20     1408.65    119.63 o 
  -8   8  11     2525.12     2500.94    142.34 o 
  -7   8  11      114.15       55.03     72.32 o 
  -6   8  11      704.96      769.45     92.22 o 
  -5   8  11      761.42      605.80     85.38 o 
  -4   8  11      882.58     1033.24    113.75 o 
  -3   8  11      539.66      613.63     99.66 o 
  -2   8  11      141.20      131.19     75.13 o 
  -1   8  11      720.77      822.26    118.61 o 
   0   8  11      101.71       48.84     43.21 o 
   1   8  11     1093.61     1053.66     70.49 o 
   2   8  11     2044.33     1990.10    106.02 o 
   3   8  11       34.18       75.28     49.54 o 
   4   8  11      956.37     1001.92     66.20 o 
   5   8  11      124.90       34.07     37.28 o 
   6   8  11       78.12       21.42     46.12 o 
   7   8  11        6.76       50.62     59.91 o 
   8   8  11       13.77       26.12     80.89 o 
   9   8  11       67.90       90.95    160.35 o 
  10   8  11       86.89        0.00     79.91 o 
  11   8  11        6.98      105.45     89.88 o 
  12   8  11      668.36      676.39    123.28 o 
 -13   9  11       53.58      207.38    126.82 o 
 -12   9  11     1169.13     1186.98    163.28 o 
 -11   9  11      211.02      275.32     96.95 o 
 -10   9  11        4.36        0.00     83.74 o 
  -9   9  11       11.12       73.98     81.92 o 
  -8   9  11      695.82      714.90    101.02 o 
  -7   9  11      275.16      227.95     82.42 o 
  -6   9  11      765.77      674.84    111.35 o 
  -5   9  11     1844.42     1821.86    145.46 o 
  -4   9  11      700.17      715.34    122.51 o 
  -3   9  11      429.82      491.29     98.42 o 
  -2   9  11        2.14        0.00     74.64 o 
  -1   9  11     4242.18     3741.81    142.00 o 
   0   9  11      524.64      543.48     61.44 o 
   1   9  11     2487.93     2303.62    115.05 o 
   2   9  11      193.19      217.76     64.74 o 
   3   9  11        5.46       60.33     60.02 o 
   4   9  11      925.73      829.47     90.34 o 
   5   9  11     2767.01     2911.64    136.68 o 
   6   9  11        2.92       59.97     68.81 o 
   7   9  11     2074.98     1861.98    147.90 o 
   8   9  11        3.83        0.00     75.18 o 
   9   9  11      380.82      371.52    150.98 o 
  10   9  11      230.25      441.60    117.06 o 
  11   9  11      354.54      188.64    161.77 o 
 -12  10  11      302.24      341.06    130.57 o 
 -11  10  11      323.90      245.93    102.30 o 
 -10  10  11      350.72      381.42    131.83 o 
  -9  10  11        0.91        0.00     81.69 o 
  -8  10  11      630.85      626.22    155.93 o 
  -7  10  11      115.66      301.14    108.00 o 
  -6  10  11       47.89      223.59    102.09 o 
  -5  10  11     2317.63     2231.86    163.18 o 
  -4  10  11        5.44      110.37     83.45 o 
  -3  10  11     2810.50     2619.09    168.87 o 
  -2  10  11      421.74      605.81    241.59 o 
  -1  10  11      368.05      293.54     96.01 o 
   0  10  11        0.87        0.00     36.00 o 
   1  10  11      803.09      876.61    101.89 o 
   2  10  11      132.26      106.59     65.08 o 
   3  10  11     1041.46     1056.21    126.87 o 
   4  10  11       61.95        0.00     82.18 o 
   5  10  11        6.51       36.29     72.47 o 
   6  10  11       24.98        0.00     81.21 o 
   7  10  11      171.87        2.67    150.98 o 
   8  10  11      805.59      804.11    121.72 o 
   9  10  11      137.83      264.75     95.08 o 
  10  10  11      210.49       70.55     92.35 o 
 -10  11  11     1252.87     1264.66    194.37 o 
  -9  11  11      125.92        0.00     89.36 o 
  -8  11  11      622.75      394.21    119.50 o 
  -7  11  11      645.23      488.51    127.96 o 
  -6  11  11       33.87        0.00     83.81 o 
  -5  11  11     1413.33     1258.21    191.18 o 
  -4  11  11      793.93      734.70    185.73 o 
  -3  11  11      233.82      295.05    105.86 o 
  -2  11  11       46.45      120.03     96.36 o 
  -1  11  11       42.66       11.28     88.44 o 
   0  11  11      115.03        0.00    123.46 o 
   1  11  11      330.96      313.32     77.60 o 
   2  11  11      112.58      180.95    123.85 o 
   3  11  11     1933.38     1948.18    156.00 o 
   4  11  11      149.24       56.58     76.66 o 
   5  11  11     1425.48     1497.42    124.85 o 
   6  11  11      586.68      611.04    114.37 o 
   7  11  11      170.51      103.78     95.98 o 
   8  11  11        0.03      108.25    129.87 o 
   9  11  11       16.68        0.00    116.47 o 
  -9  12  11       33.63       68.60     93.14 o 
  -8  12  11       10.28        0.00    112.04 o 
  -7  12  11       15.06        0.00    108.52 o 
  -6  12  11      115.01      107.58    104.01 o 
  -5  12  11      163.84       54.48     98.59 o 
  -4  12  11      154.10      230.96    167.70 o 
  -3  12  11       38.79        0.00     94.23 o 
  -2  12  11      407.34      456.13    123.22 o 
  -1  12  11      504.82      621.90    129.19 o 
   0  12  11       82.77       48.80    103.06 o 
   1  12  11       34.83        0.00     66.50 o 
   2  12  11       16.49        0.00     71.06 o 
   3  12  11        9.20        0.00     68.47 o 
   4  12  11        8.47        0.00     81.58 o 
   5  12  11      289.17      149.15     98.62 o 
   6  12  11      105.30      140.70     96.24 o 
   7  12  11      289.58      361.05    138.64 o 
  -6  13  11       91.56       61.11    111.68 o 
  -5  13  11      553.45      529.88    195.10 o 
  -4  13  11      227.87      180.37    112.54 o 
  -3  13  11      168.58       12.88    104.49 o 
  -2  13  11       39.74        0.00    127.14 o 
  -1  13  11        3.19      136.75    124.06 o 
   0  13  11      367.98      333.52    169.96 o 
   1  13  11      140.55        0.00    235.19 o 
   2  13  11        0.49        0.00     91.77 o 
   3  13  11       51.51        0.00     75.99 o 
   4  13  11        4.79        0.00     86.24 o 
   5  13  11      130.35        0.00    144.57 o 
  -2  14  11        0.78      199.49    124.10 o 
  -1  14  11      580.09      728.63    177.07 o 
   0  14  11        2.34        0.00    123.70 o 
 -16   0  12       37.16        7.83    175.06 o 
 -15   0  12      666.38      421.75    189.52 o 
 -14   0  12      269.05        0.00    146.12 o 
 -13   0  12      515.47      642.58    182.65 o 
 -12   0  12     1420.17     1393.33    231.03 o 
 -11   0  12      410.62      171.50    160.82 o 
 -10   0  12      720.16      875.51    182.41 o 
  -9   0  12      588.15      752.17    167.70 o 
  -8   0  12      758.82      887.61    160.35 o 
  -7   0  12     1682.21     1873.42    197.35 o 
  -6   0  12        0.30        7.12    102.95 o 
  -5   0  12     8524.54     7606.83    339.91 o 
  -4   0  12       34.02       60.96     95.83 o 
  -3   0  12    27768.28    26198.03    762.13 o 
  -2   0  12     1535.95     2444.37    190.24 o 
  -1   0  12     6254.59     6977.78    295.08 o 
   0   0  12     4967.89     4834.23    111.77 o 
   1   0  12      780.32      971.71     57.77 o 
   2   0  12     9762.55    10979.73    316.08 o 
   3   0  12      448.74      343.43     49.20 o 
   4   0  12     1682.81     1464.26     96.61 o 
   5   0  12     4047.62     3793.34    213.72 o 
   6   0  12       44.02        0.00     56.73 o 
   7   0  12      197.21      132.80     77.33 o 
   8   0  12       22.04        0.00    118.13 o 
   9   0  12     1633.76     1638.48    135.77 o 
  10   0  12        4.49       37.14     85.07 o 
  11   0  12      320.66      294.78    129.51 o 
  12   0  12        1.83       23.72     89.39 o 
  13   0  12      391.34      524.12    118.29 o 
  14   0  12      163.56      196.64    133.31 o 
 -16   1  12      241.83       29.26    125.01 o 
 -15   1  12     1026.26      955.16    153.08 o 
 -14   1  12      788.58     1048.74    201.74 o 
 -13   1  12     2246.58     2531.81    192.33 o 
 -12   1  12     1032.89     1176.36    273.26 o 
 -11   1  12     9376.79     9330.00    514.02 o 
 -10   1  12      425.16      491.94    122.28 o 
  -9   1  12      312.89      182.82    136.15 o 
  -8   1  12     3046.43     2813.55    167.87 o 
  -7   1  12      109.12       11.66     83.32 o 
  -6   1  12        2.78      113.90    118.72 o 
  -5   1  12     7336.58     7218.66    238.66 o 
  -4   1  12     3740.08     3715.21    165.53 o 
  -3   1  12       33.88      103.09     67.78 o 
  -2   1  12     2468.60     2969.53    144.78 o 
  -1   1  12     1918.22     2444.97     69.08 o 
   0   1  12     6116.56     6906.10    115.26 o 
   1   1  12     8177.29     9210.19    126.18 o 
   2   1  12     2734.74     2801.29     66.64 o 
   3   1  12     5569.98     5686.19    123.06 o 
   4   1  12       24.77        0.00     41.92 o 
   5   1  12      939.77      873.98     81.04 o 
   6   1  12      672.11      605.65     59.25 o 
   7   1  12       80.26       87.44     49.04 o 
   8   1  12     2047.88     2067.43     99.89 o 
   9   1  12      646.12      631.43     74.05 o 
  10   1  12     1524.51     1501.43     97.46 o 
  11   1  12       87.06       94.84     85.80 o 
  12   1  12      973.21      873.00     89.24 o 
  13   1  12      357.21      378.16     78.06 o 
  14   1  12       52.87       84.23     78.08 o 
  15   1  12      120.34      235.89    135.21 o 
 -16   2  12       17.87       17.14    121.35 o 
 -15   2  12      285.44      131.80    157.74 o 
 -14   2  12       12.26       57.22    111.37 o 
 -13   2  12      835.62      628.67    146.00 o 
 -12   2  12       58.04      292.82    115.81 o 
 -11   2  12       14.89        0.00    104.49 o 
 -10   2  12       20.75      109.64    100.88 o 
  -9   2  12       10.06      236.72     89.76 o 
  -8   2  12      171.57      229.45     96.64 o 
  -7   2  12     3224.33     3233.30    286.54 o 
  -6   2  12      302.72      227.01     83.31 o 
  -5   2  12      160.26      131.09     74.30 o 
  -4   2  12     2918.17     2756.98    149.98 o 
  -3   2  12      320.31      223.09     39.96 o 
  -2   2  12      190.19      111.65     65.09 o 
  -1   2  12     1161.09     1418.46    112.03 o 
   0   2  12     2196.86     2575.24     59.73 o 
   1   2  12       73.35       61.34     30.32 o 
   2   2  12     2788.06     2776.00     67.66 o 
   3   2  12     2658.20     2751.76     70.27 o 
   4   2  12      478.86      400.02     42.77 o 
   5   2  12     1188.46     1196.78     68.72 o 
   6   2  12      381.10      344.98     53.90 o 
   7   2  12       18.32        0.00     43.83 o 
   8   2  12       16.58        0.00     53.22 o 
   9   2  12      792.77     1032.88     85.76 o 
  10   2  12      160.70      235.64     67.02 o 
  11   2  12       83.97       22.70     61.52 o 
  12   2  12       17.74        0.00     60.47 o 
  13   2  12      136.61      240.15     80.39 o 
  14   2  12        0.35      192.41    111.42 o 
  15   2  12      479.73      588.23    176.60 o 
 -16   3  12      251.88      222.03    133.94 o 
 -15   3  12        2.73        0.00    120.39 o 
 -14   3  12      248.62      153.74    113.72 o 
 -13   3  12      178.96        0.00    109.57 o 
 -12   3  12       72.73       56.02    104.25 o 
 -11   3  12      238.94       12.41     97.06 o 
 -10   3  12       64.39       53.34    101.94 o 
  -9   3  12      630.49      469.59    110.05 o 
  -8   3  12      272.08      265.93     98.79 o 
  -7   3  12      458.71      296.11     92.79 o 
  -6   3  12     6662.64     6612.94    339.55 o 
  -5   3  12     3806.54     2981.87    159.81 o 
  -4   3  12    12636.05    11860.02    231.03 o 
  -3   3  12      316.95      326.57     47.76 o 
  -2   3  12      122.04      103.44     34.26 o 
  -1   3  12       36.34        0.00     37.87 o 
   0   3  12     6392.06     5818.72     95.56 o 
   1   3  12     1329.14     1584.36     54.38 o 
   2   3  12     9447.63     9117.80    132.00 o 
   3   3  12     4821.66     4725.73    106.52 o 
   4   3  12     8167.82     8064.05    201.45 o 
   5   3  12      265.59      215.11     41.35 o 
   6   3  12     2113.25     1895.38     85.83 o 
   7   3  12     1115.29     1256.92     79.06 o 
   8   3  12      196.60      221.93     62.49 o 
   9   3  12      515.47      445.05     85.01 o 
  10   3  12      313.92      113.67     63.08 o 
  11   3  12        4.46       70.17     63.73 o 
  12   3  12        6.85       17.10     61.44 o 
  13   3  12      144.87       77.33     76.91 o 
  14   3  12      129.11      121.17     80.47 o 
 -15   4  12      104.25        0.00    112.17 o 
 -14   4  12      895.89      977.11    153.54 o 
 -13   4  12      585.77      539.56    131.74 o 
 -12   4  12      413.90      304.73    127.14 o 
 -11   4  12     3425.74     3145.32    200.28 o 
 -10   4  12      189.46       72.84     99.32 o 
  -9   4  12      322.84      119.00    101.98 o 
  -8   4  12     2569.61     2658.70    170.16 o 
  -7   4  12       14.51        0.00     74.95 o 
  -6   4  12       12.59        4.63     93.00 o 
  -5   4  12      926.93      721.39     88.24 o 
  -4   4  12       33.15       90.29     50.47 o 
  -3   4  12       48.29        0.00     65.42 o 
  -2   4  12      651.39      680.97     64.16 o 
  -1   4  12     1440.11     1527.91     78.13 o 
   0   4  12     1367.79     1142.90     47.90 o 
   1   4  12      230.77      322.27     36.19 o 
   2   4  12     4232.54     4150.49     85.88 o 
   3   4  12     1521.24     1628.22     76.46 o 
   4   4  12     7148.56     6976.85    131.84 o 
   5   4  12     4886.87     4549.72    120.48 o 
   6   4  12     1935.78     1774.43     91.54 o 
   7   4  12      771.79      801.87     70.86 o 
   8   4  12       27.38        0.00     74.33 o 
   9   4  12      478.75      508.62     70.37 o 
  10   4  12       83.50        0.00     55.47 o 
  11   4  12      905.03      816.25     87.16 o 
  12   4  12      129.33      206.18     69.63 o 
  13   4  12      327.82      497.94     94.90 o 
  14   4  12       19.68       82.41     80.36 o 
 -15   5  12      137.10      232.12    130.41 o 
 -14   5  12      324.20      239.23    121.41 o 
 -13   5  12      853.66     1004.81    151.69 o 
 -12   5  12       88.81      139.90    108.83 o 
 -11   5  12     1148.83      908.04    137.11 o 
 -10   5  12       11.03        0.00     88.79 o 
  -9   5  12       10.11       31.66     94.99 o 
  -8   5  12        2.39        0.00     92.29 o 
  -7   5  12      125.51      191.78     93.28 o 
  -6   5  12     2583.69     2836.00    122.18 o 
  -5   5  12       90.36       99.19     56.38 o 
  -4   5  12     4760.59     4724.31    142.00 o 
  -3   5  12      166.63       82.80     39.66 o 
  -2   5  12       56.77        0.00     34.94 o 
  -1   5  12      538.96      709.27     65.70 o 
   0   5  12        1.52        0.00     26.82 o 
   1   5  12     3949.15     3733.20     82.69 o 
   2   5  12     1199.74     1257.37     61.04 o 
   3   5  12     2318.93     2265.45     77.98 o 
   4   5  12     1952.64     2059.87     78.00 o 
   5   5  12      160.67       84.85     39.62 o 
   6   5  12      341.38      391.27     52.40 o 
   7   5  12      473.93      447.83     63.01 o 
   8   5  12      222.05      261.25     63.84 o 
   9   5  12        3.86       30.15     57.72 o 
  10   5  12      208.58      130.07     64.16 o 
  11   5  12      256.44      108.90     63.22 o 
  12   5  12       49.96       20.84     70.17 o 
  13   5  12       26.59        0.00     79.75 o 
  14   5  12      163.59      143.77     86.44 o 
 -15   6  12       55.45       81.22    122.19 o 
 -14   6  12      612.68      708.97    153.13 o 
 -13   6  12      523.91      422.86    173.99 o 
 -12   6  12       13.19        0.00     99.79 o 
 -11   6  12      664.13      473.39    162.96 o 
 -10   6  12      211.87      130.83     98.02 o 
  -9   6  12      234.89      147.67    104.36 o 
  -8   6  12        2.78        0.00     89.55 o 
  -7   6  12      296.30      295.49     75.50 o 
  -6   6  12      246.43      170.40     66.40 o 
  -5   6  12      211.34      202.47     63.61 o 
  -4   6  12      583.64      530.99     54.77 o 
  -3   6  12     1122.10     1097.26     67.45 o 
  -2   6  12      895.49      853.86     63.02 o 
  -1   6  12     3178.65     3069.01     96.32 o 
   0   6  12      503.96      452.48     56.32 o 
   1   6  12      205.92      182.87     36.12 o 
   2   6  12        1.37        0.00     29.74 o 
   3   6  12       26.99        7.53     37.73 o 
   4   6  12      620.68      628.80     54.62 o 
   5   6  12      634.50      708.69     57.74 o 
   6   6  12       14.45        0.00     44.38 o 
   7   6  12       52.39       21.58     54.08 o 
   8   6  12      391.57      523.81     70.33 o 
   9   6  12     1712.33     1680.28    100.66 o 
  10   6  12        7.46        0.00     62.17 o 
  11   6  12      458.82      412.67     87.26 o 
  12   6  12        9.09       34.52     72.43 o 
  13   6  12       45.59        0.00     74.32 o 
 -14   7  12       96.92      250.47    128.59 o 
 -13   7  12      159.99        0.00    116.46 o 
 -12   7  12       45.22        0.00    103.22 o 
 -11   7  12      334.90      414.83    142.56 o 
 -10   7  12      109.00       55.67    106.09 o 
  -9   7  12      175.05       38.59    126.19 o 
  -8   7  12      206.26      147.62     79.45 o 
  -7   7  12      120.39      110.81     70.96 o 
  -6   7  12        5.40        0.00     63.72 o 
  -5   7  12      100.45       22.91    110.16 o 
  -4   7  12      198.36      260.36     84.40 o 
  -3   7  12     2112.34     2140.93    111.78 o 
  -2   7  12     4555.83     4185.04    186.28 o 
  -1   7  12        8.10        0.00     59.84 o 
   0   7  12      521.94      535.97     60.14 o 
   1   7  12     1206.42     1091.55     56.07 o 
   2   7  12      115.72      130.04     44.29 o 
   3   7  12     1852.26     1618.86     85.11 o 
   4   7  12      963.59      955.50     70.45 o 
   5   7  12       42.41       15.83     43.50 o 
   6   7  12       68.90       45.00     45.88 o 
   7   7  12      149.50      224.66     59.84 o 
   8   7  12      101.74       19.47     59.00 o 
   9   7  12      143.78      222.21     69.28 o 
  10   7  12      242.73      261.97     83.00 o 
  11   7  12      369.44      490.15    116.82 o 
  12   7  12      386.64      339.44    106.25 o 
 -13   8  12      131.79      143.60    124.79 o 
 -12   8  12      529.85      541.43    129.25 o 
 -11   8  12       52.24        0.00     98.79 o 
 -10   8  12      163.23      104.23    107.36 o 
  -9   8  12      228.75        0.00     98.96 o 
  -8   8  12     1317.03     1246.36    128.22 o 
  -7   8  12        1.67        0.00     69.68 o 
  -6   8  12     1149.20     1098.88    103.90 o 
  -5   8  12     2781.04     2726.29    133.04 o 
  -4   8  12      335.76      422.97     79.26 o 
  -3   8  12     1828.78     2017.34    119.88 o 
  -2   8  12      922.75      804.25    106.32 o 
  -1   8  12      584.34      626.69    118.60 o 
   0   8  12     2539.73     2514.01    116.96 o 
   1   8  12      485.07      507.73     62.74 o 
   2   8  12      358.46      303.16     58.21 o 
   3   8  12       29.23        0.00     48.31 o 
   4   8  12       15.23        4.33     48.21 o 
   5   8  12       39.55       22.34     46.35 o 
   6   8  12      284.34      223.22     53.58 o 
   7   8  12       90.46      152.96     69.06 o 
   8   8  12      120.51       35.15    130.48 o 
   9   8  12     1602.38     1308.04    137.61 o 
  10   8  12        6.05        0.00    105.32 o 
  11   8  12      381.06      290.29    106.64 o 
  12   8  12       68.16       42.42    126.43 o 
 -12   9  12        5.20       65.05    272.31 o 
 -11   9  12       30.83      138.63    112.50 o 
 -10   9  12      104.76        0.00    111.51 o 
  -9   9  12       92.47      199.15    112.55 o 
  -8   9  12      687.79      858.51    106.23 o 
  -7   9  12      234.85      252.36     88.29 o 
  -6   9  12     3647.89     3555.04    155.54 o 
  -5   9  12      183.97      151.92     75.35 o 
  -4   9  12     2395.31     2268.09    157.73 o 
  -3   9  12      151.29      126.29     83.90 o 
  -2   9  12      918.23      793.11    193.56 o 
  -1   9  12        0.62        0.00     77.27 o 
   0   9  12       35.21      115.91     60.30 o 
   1   9  12      228.56      191.50     65.33 o 
   2   9  12      272.04      150.86    119.53 o 
   3   9  12      808.42      730.27     83.84 o 
   4   9  12     1862.90     1836.98    118.86 o 
   5   9  12       51.90      169.83     70.84 o 
   6   9  12      347.62      340.47    140.70 o 
   7   9  12      203.77       19.34     82.04 o 
   8   9  12      190.34        0.00     81.12 o 
   9   9  12      299.63      202.48    121.45 o 
  10   9  12      103.52       49.40     92.37 o 
  11   9  12       27.16       82.30    160.94 o 
 -11  10  12      389.37      398.05    138.66 o 
 -10  10  12       95.99      114.73    122.59 o 
  -9  10  12      476.54      475.94    131.41 o 
  -8  10  12      639.46      570.14    105.99 o 
  -7  10  12        0.09       33.36     77.77 o 
  -6  10  12        4.35        0.00     72.46 o 
  -5  10  12      164.28      199.89     91.75 o 
  -4  10  12       90.13        0.00     87.69 o 
  -3  10  12      475.73      516.51    109.42 o 
  -2  10  12      298.99      412.43    103.02 o 
  -1  10  12      284.98      193.82     92.56 o 
   0  10  12       42.95      123.22     87.04 o 
   1  10  12      362.21      694.57    114.04 o 
   2  10  12      826.56      969.17    124.58 o 
   3  10  12       93.69      103.29     84.79 o 
   4  10  12        8.48       15.49    114.60 o 
   5  10  12        2.17        0.00     68.03 o 
   6  10  12      285.91      190.51     80.04 o 
   7  10  12       20.05        0.00    136.87 o 
   8  10  12        1.58        0.00     86.96 o 
   9  10  12      114.53      164.22     91.53 o 
  10  10  12        1.11        0.00     87.81 o 
 -10  11  12      146.32      232.77    131.22 o 
  -9  11  12      919.41     1031.24    164.18 o 
  -8  11  12      511.40      448.65    143.38 o 
  -7  11  12       78.30       71.77     93.07 o 
  -6  11  12       52.32      146.39    187.75 o 
  -5  11  12      151.65       91.23     99.79 o 
  -4  11  12       19.31       51.01     86.07 o 
  -3  11  12       25.28        0.00     91.18 o 
  -2  11  12      129.47      130.01    151.45 o 
  -1  11  12       26.56       34.84     72.13 o 
   0  11  12      160.31      137.48     98.14 o 
   1  11  12      219.05      343.53    107.83 o 
   2  11  12       75.35       98.14     93.89 o 
   3  11  12      147.40      170.95     79.83 o 
   4  11  12     1054.98      958.02    152.68 o 
   5  11  12      727.65      578.90     95.94 o 
   6  11  12      552.69      555.74    118.81 o 
   7  11  12       47.13        0.00     80.29 o 
   8  11  12      461.57      586.33    121.26 o 
  -8  12  12       31.04       76.57     92.30 o 
  -7  12  12      601.41      654.82    218.58 o 
  -6  12  12        5.83       50.73    147.42 o 
  -5  12  12      361.07      528.34    146.95 o 
  -4  12  12      405.24      305.25    143.27 o 
  -3  12  12      673.06      895.91    265.43 o 
  -2  12  12      107.87       76.42    108.92 o 
  -1  12  12       80.91      332.63    119.89 o 
   0  12  12       39.23       25.23    140.19 o 
   1  12  12      977.40     1031.70    144.42 o 
   2  12  12      521.86      656.37    128.61 o 
   3  12  12     1075.06     1049.57    144.18 o 
   4  12  12       36.08        0.00    131.77 o 
   5  12  12       32.25       55.94     87.82 o 
   6  12  12       14.25        5.81     87.25 o 
   7  12  12        7.65        0.00    167.11 o 
  -5  13  12       52.08       48.34    111.79 o 
  -4  13  12        0.12        0.00     98.38 o 
  -3  13  12      105.77        0.00    150.03 o 
  -2  13  12       78.32      236.80    124.79 o 
  -1  13  12       11.14       22.84    143.63 o 
   0  13  12      332.90      371.40    124.81 o 
   1  13  12      617.85      557.66    139.92 o 
   2  13  12       99.71      224.99    115.34 o 
   3  13  12      178.47      107.80    102.98 o 
   4  13  12       12.69       45.73    102.16 o 
 -16   1  13       41.68        0.00    122.04 o 
 -15   1  13      935.45      877.98    254.52 o 
 -14   1  13       74.04        0.00    117.77 o 
 -13   1  13      994.90     1212.04    159.81 o 
 -12   1  13       53.89       74.58    108.17 o 
 -11   1  13      401.37      459.53    148.84 o 
 -10   1  13       84.55      157.34    111.33 o 
  -9   1  13       40.85        0.00     85.12 o 
  -8   1  13      233.34      402.69    105.24 o 
  -7   1  13       53.32        8.96     85.51 o 
  -6   1  13      360.89      402.85     97.27 o 
  -5   1  13     2841.13     2832.39    160.60 o 
  -4   1  13      340.08      328.12     91.54 o 
  -3   1  13      969.53     1082.58    111.08 o 
  -2   1  13      595.82      974.32     99.70 o 
  -1   1  13    14618.50    15681.02    289.25 o 
   0   1  13      109.87      125.61     37.75 o 
   1   1  13     3687.43     4083.26     91.15 o 
   2   1  13        7.34        0.00     43.58 o 
   3   1  13      495.13      426.03     42.21 o 
   4   1  13      271.04      253.33     46.26 o 
   5   1  13       58.95       48.88     40.02 o 
   6   1  13      285.01       96.29     83.85 o 
   7   1  13      339.04      397.46     61.96 o 
   8   1  13     1553.53     1596.93     93.29 o 
   9   1  13        0.20        0.00     53.80 o 
  10   1  13      942.33      861.25     94.57 o 
  11   1  13      167.76      116.48     65.81 o 
  12   1  13       28.94       71.63     63.99 o 
  13   1  13      117.69       61.79     69.41 o 
  14   1  13        1.05       30.87     75.55 o 
 -16   2  13        7.23        0.00    123.03 o 
 -15   2  13       31.86       11.73    121.96 o 
 -14   2  13      414.02      314.20    141.97 o 
 -13   2  13      347.30      335.91    124.60 o 
 -12   2  13      188.88      360.52    119.66 o 
 -11   2  13      829.46      731.41    132.65 o 
 -10   2  13     2483.92     2700.21    190.20 o 
  -9   2  13      498.28      483.37    112.76 o 
  -8   2  13      247.92       48.23     86.88 o 
  -7   2  13     1698.58     1830.02    147.60 o 
  -6   2  13       16.95       81.03     84.15 o 
  -5   2  13     2505.28     2455.82    151.90 o 
  -4   2  13       87.25       52.51     76.65 o 
  -3   2  13      211.27      161.76     75.03 o 
  -2   2  13     3711.08     3606.73    163.53 o 
  -1   2  13       53.38       37.27     49.19 o 
   0   2  13    15187.64    16731.77    226.66 o 
   1   2  13     2342.67     2316.59     72.73 o 
   2   2  13    17089.27    17657.91    218.19 o 
   3   2  13     3508.93     3505.24     88.82 o 
   4   2  13     7892.43     7262.93    132.45 o 
   5   2  13     1760.45     1737.86    102.29 o 
   6   2  13       58.03        0.00     47.93 o 
   7   2  13      749.45      868.73     73.98 o 
   8   2  13       13.28        0.00     54.04 o 
   9   2  13     1168.77     1285.14     90.84 o 
  10   2  13      354.97      349.79     74.95 o 
  11   2  13       22.26       98.99     63.39 o 
  12   2  13      415.91      429.64     78.30 o 
  13   2  13      215.12      182.74     72.33 o 
  14   2  13       24.69       83.86     81.40 o 
 -15   3  13      975.07      750.81    152.73 o 
 -14   3  13        9.32        0.00    144.81 o 
 -13   3  13     1460.77     1362.96    166.16 o 
 -12   3  13     1440.27     1460.28    157.77 o 
 -11   3  13        2.04       28.44    129.87 o 
 -10   3  13      267.78       53.27     98.34 o 
  -9   3  13        1.18       35.90    142.44 o 
  -8   3  13        6.46       15.81     92.08 o 
  -7   3  13      968.03      967.72    119.59 o 
  -6   3  13       24.95        0.00    157.27 o 
  -5   3  13        4.83        0.00     76.88 o 
  -4   3  13       81.20       30.68     73.86 o 
  -3   3  13       10.63       55.18     68.19 o 
  -2   3  13     2724.48     2531.73    135.76 o 
  -1   3  13      214.54      172.64     39.61 o 
   0   3  13     1478.51     1477.45     60.99 o 
   1   3  13     7328.32     7330.53    131.21 o 
   2   3  13     5002.47     5014.61     96.13 o 
   3   3  13       41.81       21.53     39.09 o 
   4   3  13       13.65        0.00     33.83 o 
   5   3  13     1369.91     1284.66     73.50 o 
   6   3  13     2063.72     2123.05    104.57 o 
   7   3  13     1171.76      969.15     77.21 o 
   8   3  13      540.14      639.12     73.78 o 
   9   3  13       14.01        0.00     55.95 o 
  10   3  13      342.59      405.49     69.14 o 
  11   3  13        5.35       76.53     62.53 o 
  12   3  13      122.57        0.00     71.45 o 
  13   3  13       21.12        0.00     63.33 o 
  14   3  13       17.14       98.41     79.56 o 
 -15   4  13       28.28      159.98    128.80 o 
 -14   4  13        3.50      102.32    120.14 o 
 -13   4  13      489.30      306.41    127.55 o 
 -12   4  13      696.42      675.23    137.13 o 
 -11   4  13      860.45      668.60    134.06 o 
 -10   4  13        3.96       69.95     96.98 o 
  -9   4  13      629.90      559.93    191.30 o 
  -8   4  13     1939.20     2166.85    274.32 o 
  -7   4  13       88.27      137.68     90.86 o 
  -6   4  13      803.08      898.82    167.23 o 
  -5   4  13       45.35       90.35     81.13 o 
  -4   4  13      678.36      695.55    106.99 o 
  -3   4  13      203.46      125.68     39.10 o 
  -2   4  13     1719.50     1659.34    117.54 o 
  -1   4  13       44.20       50.39     36.82 o 
   0   4  13     4956.27     4819.98    129.32 o 
   1   4  13        2.36        0.00     34.74 o 
   2   4  13     2334.32     2309.96     68.95 o 
   3   4  13      298.22      277.90     44.32 o 
   4   4  13     2946.10     2880.95     88.85 o 
   5   4  13     4333.06     3937.96    103.17 o 
   6   4  13       95.99      132.84     48.59 o 
   7   4  13      783.87      770.78     73.75 o 
   8   4  13       20.49        0.00     51.98 o 
   9   4  13      141.90       72.48     58.98 o 
  10   4  13       97.60       56.12     62.53 o 
  11   4  13       43.33        0.00    107.14 o 
  12   4  13      138.87      217.59     71.40 o 
  13   4  13      323.69      374.19     92.80 o 
  14   4  13       69.12      196.83     89.58 o 
 -15   5  13      157.65       92.81    218.23 o 
 -14   5  13      122.55      217.00    206.25 o 
 -13   5  13        0.19       70.61    119.55 o 
 -12   5  13      111.49        0.00    242.42 o 
 -11   5  13       30.40      407.67    143.86 o 
 -10   5  13      930.77      994.42    143.15 o 
  -9   5  13      141.65      121.85    101.14 o 
  -8   5  13     3019.25     2839.31    187.42 o 
  -7   5  13      127.16      259.49    101.63 o 
  -6   5  13     1016.68      981.40    126.80 o 
  -5   5  13     2547.03     2205.21    152.36 o 
  -4   5  13     1307.08     1225.23     84.43 o 
  -3   5  13     2272.58     2497.22    105.68 o 
  -2   5  13     2697.59     2328.62    101.33 o 
  -1   5  13     1197.07     1318.91    107.69 o 
   0   5  13      501.81      535.84     48.15 o 
   1   5  13     6715.33     6417.93    127.47 o 
   2   5  13     1530.02     1452.61     74.67 o 
   3   5  13     5789.22     5223.12    149.57 o 
   4   5  13     1018.55      978.95     61.70 o 
   5   5  13       91.96       89.46     46.26 o 
   6   5  13      122.94       96.62     52.00 o 
   7   5  13       18.34        0.00     51.54 o 
   8   5  13        1.27        7.51     56.54 o 
   9   5  13      214.97      201.45     65.56 o 
  10   5  13      197.17      161.19     68.19 o 
  11   5  13      111.00        0.00     63.44 o 
  12   5  13       49.24       27.05     77.15 o 
  13   5  13       28.35        0.00     73.06 o 
 -14   6  13      865.36     1263.41    173.70 o 
 -13   6  13      145.98      273.74    208.98 o 
 -12   6  13     2545.78     3220.11    219.39 o 
 -11   6  13       39.95      135.34    110.14 o 
 -10   6  13      802.53      962.58    208.50 o 
  -9   6  13      506.74      563.78    123.86 o 
  -8   6  13     1603.28     1337.12    145.64 o 
  -7   6  13      283.31      328.74    106.03 o 
  -6   6  13     4364.40     4033.73    205.92 o 
  -5   6  13      984.36     1056.65    124.74 o 
  -4   6  13     5293.09     5140.54    131.52 o 
  -3   6  13      186.79      170.24     48.34 o 
  -2   6  13        1.56        0.00     38.87 o 
  -1   6  13      158.76       62.64     88.26 o 
   0   6  13     2100.32     1993.34    100.39 o 
   1   6  13       14.14       11.29     25.63 o 
   2   6  13     1096.64     1167.33     71.95 o 
   3   6  13     1503.78     1333.02     69.54 o 
   4   6  13     1945.19     1960.20     80.81 o 
   5   6  13       49.56      102.12     41.74 o 
   6   6  13     1780.38     1776.92     91.57 o 
   7   6  13     1223.39     1326.97     90.78 o 
   8   6  13       48.07       27.92     55.72 o 
   9   6  13     2566.59     2854.64    145.88 o 
  10   6  13       70.93       45.93     83.98 o 
  11   6  13      860.68     1052.59    110.14 o 
  12   6  13       33.31       52.11     77.69 o 
  13   6  13      174.29       94.45     85.03 o 
 -13   7  13        5.10       40.88    114.61 o 
 -12   7  13        3.71        0.00    109.93 o 
 -11   7  13      121.43       26.07    106.60 o 
 -10   7  13       14.81       18.18    104.75 o 
  -9   7  13     2092.98     2057.18    175.44 o 
  -8   7  13     1133.42     1001.19    138.86 o 
  -7   7  13      557.58      462.95    117.72 o 
  -6   7  13      385.22      305.30    108.28 o 
  -5   7  13       14.60        0.00     74.00 o 
  -4   7  13       97.61       86.74     64.17 o 
  -3   7  13     1095.94     1143.26    114.68 o 
  -2   7  13       15.37        0.00     80.42 o 
  -1   7  13     2619.98     2652.08    300.30 o 
   0   7  13      120.33      187.89     60.67 o 
   1   7  13     1262.11     1056.79     65.43 o 
   2   7  13       43.02       75.60     48.29 o 
   3   7  13     1902.69     2013.01    105.35 o 
   4   7  13      202.34       93.40     51.04 o 
   5   7  13      658.21      634.17     82.39 o 
   6   7  13       16.15        0.00     46.61 o 
   7   7  13       29.80        3.17     53.66 o 
   8   7  13       29.16       13.01     59.33 o 
   9   7  13      137.91      205.96     69.15 o 
  10   7  13       37.73        0.00     69.10 o 
  11   7  13      305.95      184.69     77.54 o 
  12   7  13      299.59      357.60    102.47 o 
 -13   8  13        8.35        0.00    113.70 o 
 -12   8  13      646.83      529.71    137.98 o 
 -11   8  13      331.93      390.73    128.56 o 
 -10   8  13      206.82      215.20    113.94 o 
  -9   8  13        2.18       70.18    106.85 o 
  -8   8  13      540.69      415.99    165.57 o 
  -7   8  13      233.77      111.28    105.82 o 
  -6   8  13     1336.39     1312.24    108.79 o 
  -5   8  13        6.45        0.00     65.02 o 
  -4   8  13     2146.50     2186.39    124.41 o 
  -3   8  13      121.95       61.00     69.67 o 
  -2   8  13     1715.60     1662.69    108.98 o 
  -1   8  13       70.11       35.99     68.17 o 
   0   8  13        1.97        0.00     56.42 o 
   1   8  13      921.57      987.15    109.43 o 
   2   8  13       23.42       11.43     59.91 o 
   3   8  13      349.43      308.94     68.56 o 
   4   8  13      472.74      420.30     77.39 o 
   5   8  13        2.91        0.00     44.53 o 
   6   8  13     1531.96     1588.06    116.77 o 
   7   8  13      343.53      280.20     66.14 o 
   8   8  13      341.20      336.19     82.90 o 
   9   8  13      494.70      559.95    111.63 o 
  10   8  13       54.51       65.54     90.05 o 
  11   8  13      233.69      250.47    102.70 o 
 -12   9  13      141.10      120.77    149.56 o 
 -11   9  13     1433.29     1338.69    180.39 o 
 -10   9  13       20.66      145.40    120.67 o 
  -9   9  13     2336.65     2413.57    238.63 o 
  -8   9  13       46.44       83.92    103.66 o 
  -7   9  13      415.50      393.16    123.46 o 
  -6   9  13      195.24      302.73     85.69 o 
  -5   9  13     1332.94     1280.90    110.85 o 
  -4   9  13       36.54       19.07     74.29 o 
  -3   9  13      264.20      114.88     78.14 o 
  -2   9  13       74.71        0.00     71.21 o 
  -1   9  13     1233.28      942.76    185.85 o 
   0   9  13      216.86      232.24     68.91 o 
   1   9  13      303.26      284.60     70.10 o 
   2   9  13      121.15      136.67     67.06 o 
   3   9  13      145.34       91.81     88.34 o 
   4   9  13      134.56       38.32     84.03 o 
   5   9  13       22.09        1.50     89.27 o 
   6   9  13      211.20      213.07     76.74 o 
   7   9  13      437.44      457.50    108.09 o 
   8   9  13     1565.44     1712.85    153.36 o 
   9   9  13      179.33       11.70     83.74 o 
  10   9  13      305.10      141.96    151.45 o 
 -11  10  13        3.33       64.76    115.05 o 
 -10  10  13        8.16        0.00    115.80 o 
  -9  10  13      183.17      349.35    128.41 o 
  -8  10  13       40.22        0.00    101.46 o 
  -7  10  13      292.94      508.12    145.40 o 
  -6  10  13      522.44      472.44     96.40 o 
  -5  10  13      872.84      735.89    103.28 o 
  -4  10  13      182.15      131.13     81.83 o 
  -3  10  13        1.92        0.00    127.50 o 
  -2  10  13      535.77      430.05    108.95 o 
  -1  10  13        0.29        0.00     74.19 o 
   0  10  13     1363.08     1235.18    194.98 o 
   1  10  13     1324.52     1366.65    140.03 o 
   2  10  13     1614.35     1714.19    358.29 o 
   3  10  13      152.70      105.90     95.00 o 
   4  10  13     1243.78     1325.88    157.15 o 
   5  10  13      279.81      215.03     99.40 o 
   6  10  13       60.47       41.02     98.91 o 
   7  10  13       12.71       88.05     90.60 o 
   8  10  13        2.87       61.92     92.12 o 
   9  10  13      180.16       70.82     99.71 o 
  -9  11  13      169.14      481.06    138.49 o 
  -8  11  13       93.91       51.76    115.93 o 
  -7  11  13      106.43       76.64    112.94 o 
  -6  11  13      444.69      365.76    102.59 o 
  -5  11  13      157.16      229.89     88.72 o 
  -4  11  13      376.52      260.22    130.46 o 
  -3  11  13      605.66      445.12    118.12 o 
  -2  11  13       83.30      108.07     98.98 o 
  -1  11  13      108.29      227.20    106.85 o 
   0  11  13      337.26       83.42     99.43 o 
   1  11  13       69.66       83.61     89.51 o 
   2  11  13       87.19      117.22     99.90 o 
   3  11  13       28.32       10.37     94.23 o 
   4  11  13       17.13       91.11    101.19 o 
   5  11  13      300.41      523.57    120.14 o 
   6  11  13      969.95      746.71    181.70 o 
   7  11  13      321.15      375.52    106.92 o 
   8  11  13      421.71      358.92    115.78 o 
  -7  12  13      138.82      124.90    108.09 o 
  -6  12  13        1.93       77.35     91.57 o 
  -5  12  13      421.65      572.97    182.29 o 
  -4  12  13      526.68      163.20    222.14 o 
  -3  12  13        0.43        0.00    102.60 o 
  -2  12  13        4.17      171.28    108.28 o 
  -1  12  13        2.11       48.95    221.07 o 
   0  12  13      739.03      757.33    136.35 o 
   1  12  13       38.69        0.00     95.16 o 
   2  12  13       95.71      133.28    103.69 o 
   3  12  13      113.22       53.02    117.06 o 
   4  12  13        0.08        0.00     89.40 o 
   5  12  13      268.47      240.88    116.57 o 
   6  12  13       26.49      119.79    136.15 o 
  -4  13  13      132.13        0.00    105.74 o 
  -3  13  13      427.96      790.63    322.36 o 
  -2  13  13     1406.50     1585.78    181.55 o 
  -1  13  13       43.47      103.61    123.56 o 
   0  13  13       36.22       69.71    116.04 o 
   1  13  13      741.94     1014.69    153.95 o 
   2  13  13        0.15       64.99    179.56 o 
 -15   0  14     1783.15     1966.17    284.17 o 
 -14   0  14      159.68      148.01    186.44 o 
 -13   0  14      484.02      592.77    196.17 o 
 -12   0  14      152.82      314.06    175.77 o 
 -11   0  14      266.80      167.46    164.86 o 
 -10   0  14      380.93      427.91    169.36 o 
  -9   0  14      396.87      399.69    164.38 o 
  -8   0  14      825.48      962.80    202.57 o 
  -7   0  14      115.52      171.26    138.53 o 
  -6   0  14      265.94      160.59    127.85 o 
  -5   0  14     3327.61     3423.06    247.88 o 
  -4   0  14     3206.32     3173.05    238.39 o 
  -3   0  14     1321.77     1664.68    186.44 o 
  -2   0  14    22948.68    23226.36    708.05 o 
  -1   0  14      896.32     1086.64    100.58 o 
   0   0  14    19291.82    21689.24    459.29 o 
   1   0  14       51.62        0.00     63.03 o 
   2   0  14     7753.20     8265.13    233.64 o 
   3   0  14      648.09      701.62     76.81 o 
   4   0  14      110.75      136.15     64.32 o 
   5   0  14       14.82        0.00     56.69 o 
   6   0  14       66.89        9.37     68.91 o 
   7   0  14     3764.19     3840.78    203.88 o 
   8   0  14      628.27      512.08    104.66 o 
   9   0  14      936.20     1133.32    157.86 o 
  10   0  14      396.27      434.93    102.45 o 
  11   0  14        5.71        0.00    129.16 o 
  12   0  14       49.06      148.68     96.01 o 
  13   0  14       64.20       82.73    102.29 o 
  14   0  14       22.48       56.23    101.45 o 
 -15   1  14        5.25      138.90    132.75 o 
 -14   1  14       48.08        0.00    108.13 o 
 -13   1  14      174.47       33.27    120.26 o 
 -12   1  14      344.28      279.40    239.46 o 
 -11   1  14      147.87        0.00    145.88 o 
 -10   1  14      218.84      269.43    114.98 o 
  -9   1  14      318.26      103.56    106.16 o 
  -8   1  14     6164.02     5937.53    251.83 o 
  -7   1  14     2046.27     2102.38    251.91 o 
  -6   1  14     3060.74     3100.89    181.52 o 
  -5   1  14     1284.83     1656.22    208.26 o 
  -4   1  14     3486.26     3374.36    177.31 o 
  -3   1  14       15.59       26.02     80.59 o 
  -2   1  14     2037.71     2221.47    138.50 o 
  -1   1  14     1603.76     1879.10    151.33 o 
   0   1  14      476.23      526.56     57.51 o 
   1   1  14     3331.67     3470.43    105.47 o 
   2   1  14     4785.32     5355.91    110.11 o 
   3   1  14      157.45      171.46     38.14 o 
   4   1  14     2282.33     2349.36    101.65 o 
   5   1  14     1817.82     1736.61     80.75 o 
   6   1  14       30.13       51.79     33.60 o 
   7   1  14      560.49      567.21    114.25 o 
   8   1  14       24.38       38.95     56.93 o 
   9   1  14      509.32      562.17     74.34 o 
  10   1  14       92.49       80.77     62.12 o 
  11   1  14      224.33      223.34     69.77 o 
  12   1  14      146.90      158.55     72.51 o 
  13   1  14      592.28      784.35     94.53 o 
  14   1  14       40.60       86.71     72.88 o 
 -15   2  14      173.37       46.31    173.99 o 
 -14   2  14       19.68        0.00    115.77 o 
 -13   2  14      424.09      335.20    127.40 o 
 -12   2  14       50.36       51.08    113.50 o 
 -11   2  14     2050.37     1963.81    172.91 o 
 -10   2  14      366.57      406.28    115.52 o 
  -9   2  14       92.94       42.92    102.53 o 
  -8   2  14      266.54      256.50    115.10 o 
  -7   2  14     1017.16     1080.18    134.58 o 
  -6   2  14      345.70      447.73    107.22 o 
  -5   2  14     2556.15     2561.17    229.73 o 
  -4   2  14     2177.63     2373.61    152.14 o 
  -3   2  14      441.95      621.68    101.69 o 
  -2   2  14      292.10      261.47     60.81 o 
  -1   2  14      861.47     1020.70     80.08 o 
   0   2  14     1709.94     1945.60     84.12 o 
   1   2  14        0.85        0.00     42.34 o 
   2   2  14     3058.24     3151.04     87.01 o 
   3   2  14      135.21      211.04     44.40 o 
   4   2  14        1.38        3.62     42.78 o 
   5   2  14      535.38      545.41     58.63 o 
   6   2  14      663.31      856.72     75.49 o 
   7   2  14       29.81       37.20     53.82 o 
   8   2  14        3.81        0.00     52.50 o 
   9   2  14       68.81       15.52     57.52 o 
  10   2  14      234.17      336.06     69.23 o 
  11   2  14      246.32      259.22     68.86 o 
  12   2  14      448.61      549.54     83.22 o 
  13   2  14       20.03      124.19     70.43 o 
  14   2  14      112.54      172.77     85.74 o 
 -15   3  14      148.33       98.80    129.95 o 
 -14   3  14      421.60      108.51    121.98 o 
 -13   3  14        2.67       33.11    109.94 o 
 -12   3  14      379.87      438.89    203.88 o 
 -11   3  14       36.26       64.89    102.51 o 
 -10   3  14       44.97        0.00    100.83 o 
  -9   3  14     1683.02     1802.93    259.02 o 
  -8   3  14      151.98      148.59    109.23 o 
  -7   3  14       17.81       49.65    120.26 o 
  -6   3  14        0.92       16.76     84.90 o 
  -5   3  14        0.30        0.00     78.88 o 
  -4   3  14     2452.84     2442.04    153.58 o 
  -3   3  14     1029.44     1108.62    235.90 o 
  -2   3  14     2202.68     2518.36    112.43 o 
  -1   3  14     6484.94     6593.71    242.25 o 
   0   3  14       12.89       40.58     44.51 o 
   1   3  14     3541.34     3895.03     96.59 o 
   2   3  14      248.51      285.24     48.34 o 
   3   3  14     4157.54     4104.45    111.80 o 
   4   3  14     1396.31     1291.54     69.14 o 
   5   3  14     1242.93     1355.88     92.32 o 
   6   3  14      770.52      682.59     71.32 o 
   7   3  14       38.18        0.00     52.37 o 
   8   3  14      599.82      739.54     75.03 o 
   9   3  14      436.16      496.87     72.22 o 
  10   3  14      123.04       63.15     59.20 o 
  11   3  14      161.04      146.52     68.22 o 
  12   3  14       64.38       67.47     66.91 o 
  13   3  14       68.51      158.42     71.98 o 
 -15   4  14      135.73      276.22    138.02 o 
 -14   4  14      377.05      450.41    140.14 o 
 -13   4  14       27.00        0.00    189.76 o 
 -12   4  14        0.48        0.00    101.04 o 
 -11   4  14      473.59      271.78    117.83 o 
 -10   4  14      421.96      520.24    125.05 o 
  -9   4  14     1414.00     1344.48    150.19 o 
  -8   4  14     1711.23     1785.21    158.66 o 
  -7   4  14     4450.36     4644.27    366.95 o 
  -6   4  14       41.81       11.28     95.24 o 
  -5   4  14     3252.02     3436.15    216.80 o 
  -4   4  14       85.70        0.00     73.41 o 
  -3   4  14      214.60      223.91     69.89 o 
  -2   4  14      669.01      617.37     71.29 o 
  -1   4  14      183.36       52.17    123.17 o 
   0   4  14     5163.29     4990.22    110.37 o 
   1   4  14     5980.54     5574.49    135.87 o 
   2   4  14       89.66       68.88     45.67 o 
   3   4  14     2834.07     2666.57    153.38 o 
   4   4  14      387.09      293.64     57.26 o 
   5   4  14      575.56      644.52     65.98 o 
   6   4  14      488.33      633.87     67.72 o 
   7   4  14     1198.51     1111.61     82.23 o 
   8   4  14      306.85      243.73     63.35 o 
   9   4  14      145.71      237.01     64.78 o 
  10   4  14       53.77       86.38     71.31 o 
  11   4  14        0.03       13.55     61.25 o 
  12   4  14       75.48       74.32     66.83 o 
  13   4  14      120.95       13.09     76.60 o 
 -14   5  14      422.45      429.80    142.45 o 
 -13   5  14       23.79        0.00    102.64 o 
 -12   5  14      369.59      141.15    113.63 o 
 -11   5  14      745.57      405.89    128.07 o 
 -10   5  14       98.15      103.95    113.30 o 
  -9   5  14      350.36      448.97    180.15 o 
  -8   5  14      484.83      184.51    110.46 o 
  -7   5  14      418.80      365.22    116.27 o 
  -6   5  14       53.27       26.95    106.65 o 
  -5   5  14       67.34      106.57     94.87 o 
  -4   5  14      607.82      201.61     85.15 o 
  -3   5  14      422.75      328.18    115.43 o 
  -2   5  14     1995.11     1921.77    171.02 o 
  -1   5  14     5042.37     4875.24    124.11 o 
   0   5  14      775.33      748.25     56.13 o 
   1   5  14     6098.68     5785.36    123.28 o 
   2   5  14      762.74      863.37     66.72 o 
   3   5  14      464.83      366.44    129.25 o 
   4   5  14       84.61       57.91     47.47 o 
   5   5  14       36.96       26.85     50.99 o 
   6   5  14       76.57        2.95     40.36 o 
   7   5  14       44.14       43.07     52.63 o 
   8   5  14     1293.46     1429.01    106.31 o 
   9   5  14      327.17      498.04     87.37 o 
  10   5  14      734.82      765.09    106.17 o 
  11   5  14       95.40       50.99     66.58 o 
  12   5  14       11.32        0.00     64.65 o 
  13   5  14        3.03        0.00     83.40 o 
 -14   6  14       50.69       17.01    116.20 o 
 -13   6  14       24.67        0.00    138.88 o 
 -12   6  14       18.30      126.31    188.22 o 
 -11   6  14       21.95        0.00    128.92 o 
 -10   6  14       44.55      135.07    111.26 o 
  -9   6  14        4.60        0.00    138.76 o 
  -8   6  14     1400.51     1557.90    195.57 o 
  -7   6  14       92.38        0.00     98.13 o 
  -6   6  14        2.35        0.00    121.92 o 
  -5   6  14     1132.74     1380.03    147.48 o 
  -4   6  14     2062.20     1747.21    106.80 o 
  -3   6  14      171.14       90.84     62.71 o 
  -2   6  14      284.12      127.77     68.51 o 
  -1   6  14       40.45        0.00     42.18 o 
   0   6  14       22.55        2.93     26.61 o 
   1   6  14      112.39      106.10     47.56 o 
   2   6  14        0.72        0.00     28.72 o 
   3   6  14      244.02      157.38     53.03 o 
   4   6  14      116.18       83.55     50.45 o 
   5   6  14     2008.92     2020.33     85.99 o 
   6   6  14      946.07     1019.61    117.60 o 
   7   6  14       49.58       76.41     54.78 o 
   8   6  14      105.68       55.53     60.16 o 
   9   6  14       73.94        0.18     58.73 o 
  10   6  14      220.86      187.01     69.50 o 
  11   6  14      493.98      528.73     84.24 o 
  12   6  14       41.15       88.05     77.53 o 
 -13   7  14      419.41      471.28    142.40 o 
 -12   7  14      135.41      147.81    115.91 o 
 -11   7  14      539.97      386.14    134.71 o 
 -10   7  14      159.82      249.51    119.30 o 
  -9   7  14       56.84      214.51    118.88 o 
  -8   7  14      231.06       29.38    105.89 o 
  -7   7  14      139.39       21.08    104.38 o 
  -6   7  14      162.78        3.76    104.13 o 
  -5   7  14      172.84      271.66    111.38 o 
  -4   7  14     1564.94     1725.02    156.55 o 
  -3   7  14       82.87        0.00     82.94 o 
  -2   7  14      415.28      446.73     79.24 o 
  -1   7  14      170.22      303.67     69.91 o 
   0   7  14     2083.17     2146.52    116.34 o 
   1   7  14       56.11        8.05     53.48 o 
   2   7  14      295.79      192.29     68.03 o 
   3   7  14      477.75      515.77     85.80 o 
   4   7  14       77.95       14.46     51.03 o 
   5   7  14       14.89       28.90     52.54 o 
   6   7  14      168.59      131.00     58.92 o 
   7   7  14        0.36        0.00     57.78 o 
   8   7  14      192.54      211.45     66.05 o 
   9   7  14      126.62       80.09     79.12 o 
  10   7  14       45.62       68.46     65.72 o 
  11   7  14       16.47       87.21     74.94 o 
 -12   8  14      634.10      639.37    150.40 o 
 -11   8  14      396.61      559.19    173.04 o 
 -10   8  14      101.07      206.49    169.48 o 
  -9   8  14      141.43       84.04    115.14 o 
  -8   8  14      439.83      323.68    128.32 o 
  -7   8  14      906.91     1214.07    151.28 o 
  -6   8  14     4413.74     4175.15    305.87 o 
  -5   8  14      274.96      306.33    116.19 o 
  -4   8  14      389.34      345.67    121.76 o 
  -3   8  14       77.86        0.00     65.56 o 
  -2   8  14     1748.31     1597.92    109.46 o 
  -1   8  14      264.29      143.04     77.38 o 
   0   8  14     3220.21     3314.37    119.16 o 
   1   8  14      226.97      295.32     95.72 o 
   2   8  14      611.08      668.05     83.52 o 
   3   8  14      237.00      272.21     74.16 o 
   4   8  14        0.27       15.11     79.60 o 
   5   8  14        2.50        0.00     55.56 o 
   6   8  14        0.32       24.29     67.94 o 
   7   8  14      913.62      755.04     81.66 o 
   8   8  14      104.88       35.15     72.64 o 
   9   8  14      335.89      321.59     84.64 o 
  10   8  14       42.31       44.45     84.82 o 
 -11   9  14       70.87      110.07    131.29 o 
 -10   9  14        3.98        0.00    117.81 o 
  -9   9  14        3.16        0.00    156.55 o 
  -8   9  14      549.12      723.02    140.13 o 
  -7   9  14      205.25      153.62    113.05 o 
  -6   9  14       12.99      162.90    116.56 o 
  -5   9  14      118.36      108.29    106.70 o 
  -4   9  14      893.83     1027.12    142.28 o 
  -3   9  14       39.88       32.51     74.53 o 
  -2   9  14      893.67      885.98    101.14 o 
  -1   9  14      285.80      148.63     75.77 o 
   0   9  14       15.82        0.00     63.07 o 
   1   9  14     1989.23     2257.14    123.30 o 
   2   9  14      252.47      145.95     69.97 o 
   3   9  14      671.59      830.79    117.05 o 
   4   9  14        5.71        0.00     80.75 o 
   5   9  14        6.96       16.78     87.36 o 
   6   9  14      442.35      609.62    242.54 o 
   7   9  14       45.80      145.64    119.55 o 
   8   9  14      547.37      556.28    113.95 o 
   9   9  14      159.79      200.43    102.64 o 
 -10  10  14       67.32      337.52    137.10 o 
  -9  10  14      432.54      494.20    139.45 o 
  -8  10  14       79.70      110.10    111.96 o 
  -7  10  14      264.64        3.05    108.91 o 
  -6  10  14     1098.81     1091.96    156.27 o 
  -5  10  14        2.90        0.00    110.76 o 
  -4  10  14      472.72      700.68    140.56 o 
  -3  10  14       40.91        0.00     77.07 o 
  -2  10  14        6.32        0.00     76.16 o 
  -1  10  14      497.39      342.47    163.02 o 
   0  10  14      179.31      229.75    100.49 o 
   1  10  14       56.40      148.55    132.24 o 
   2  10  14      541.00      518.88    113.85 o 
   3  10  14      586.13      633.46    120.65 o 
   4  10  14     1357.91     1651.60    156.33 o 
   5  10  14       12.69       18.02     94.78 o 
   6  10  14      222.64       34.62    197.59 o 
   7  10  14       12.82      138.53    134.02 o 
   8  10  14       37.02       71.16    118.13 o 
  -8  11  14      172.06      210.79    128.53 o 
  -7  11  14        0.20      112.62    119.41 o 
  -6  11  14      507.51      288.78    130.82 o 
  -5  11  14        8.54       16.20    113.92 o 
  -4  11  14      267.38      150.67     90.89 o 
  -3  11  14       38.92        8.61    105.91 o 
  -2  11  14      175.81      166.98    108.55 o 
  -1  11  14      196.44       81.43    103.69 o 
   0  11  14      366.20      348.77    110.90 o 
   1  11  14      228.18      333.42    139.36 o 
   2  11  14      288.26      177.25    105.50 o 
   3  11  14        5.22        9.54    113.15 o 
   4  11  14        0.63        0.00     94.71 o 
   5  11  14       37.53      107.10    101.34 o 
   6  11  14       10.10        0.00     98.19 o 
   7  11  14      110.35      547.94    168.89 o 
  -6  12  14       21.49      225.18    130.59 o 
  -5  12  14       39.60      156.53    121.29 o 
  -4  12  14       98.87       15.49     92.73 o 
  -3  12  14      145.86      196.42    112.87 o 
  -2  12  14      121.89      442.97    130.35 o 
  -1  12  14       85.61      397.93    332.91 o 
   0  12  14     1773.30     1986.43    339.55 o 
   1  12  14        8.29      192.69    109.72 o 
   2  12  14     1160.32      915.18    145.03 o 
   3  12  14       64.20        0.00    134.26 o 
   4  12  14      230.52      184.25    132.36 o 
 -15   1  15        1.95       84.05    152.17 o 
 -14   1  15       14.55       11.67    118.50 o 
 -13   1  15        0.20        0.00    112.49 o 
 -12   1  15      629.58      452.40    134.04 o 
 -11   1  15       50.99       70.94    104.28 o 
 -10   1  15     1445.07     1356.00    176.36 o 
  -9   1  15      216.05      174.75    123.12 o 
  -8   1  15     2851.55     3115.64    202.63 o 
  -7   1  15     1063.62      953.55    139.22 o 
  -6   1  15     2012.62     2385.55    167.21 o 
  -5   1  15     1513.34     1795.55    151.45 o 
  -4   1  15      211.77      293.22     95.67 o 
  -3   1  15     1105.01     1326.06    188.46 o 
  -2   1  15      314.85      376.03     66.91 o 
  -1   1  15     2451.57     3112.54    110.45 o 
   0   1  15      525.15      535.56     60.55 o 
   1   1  15     2007.44     2169.38     89.35 o 
   2   1  15       97.48      105.70     52.94 o 
   3   1  15       64.58       29.32    192.61 o 
   4   1  15      783.09      712.69     71.46 o 
   5   1  15      131.63      107.64     61.11 o 
   6   1  15      475.74      429.46     63.11 o 
   7   1  15      272.72      205.21     45.48 o 
   8   1  15      534.43      652.81     74.35 o 
   9   1  15       28.38        0.00     58.28 o 
  10   1  15       63.84      102.89     60.74 o 
  11   1  15      295.68      471.48     78.47 o 
  12   1  15       47.09       70.20     67.80 o 
  13   1  15      158.97      167.18    130.34 o 
 -15   2  15      312.06      149.11    132.64 o 
 -14   2  15        4.43        0.00    104.49 o 
 -13   2  15       66.90        0.00    139.95 o 
 -12   2  15       40.24      123.30    120.77 o 
 -11   2  15      194.58      185.95    116.65 o 
 -10   2  15       55.49       33.48    107.37 o 
  -9   2  15     2178.13     2613.64    189.27 o 
  -8   2  15      702.37      578.66    133.42 o 
  -7   2  15      938.41      884.18    136.38 o 
  -6   2  15     1085.53      830.30    185.02 o 
  -5   2  15       39.03        0.00     96.78 o 
  -4   2  15        3.19        0.00     79.48 o 
  -3   2  15     1555.91     2011.41    144.53 o 
  -2   2  15     4048.25     4236.63    142.95 o 
  -1   2  15       30.51       40.15     47.54 o 
   0   2  15     2732.98     2868.89    102.10 o 
   1   2  15      281.14      304.28     54.75 o 
   2   2  15      369.12      409.71     66.78 o 
   3   2  15        2.18        7.15     52.10 o 
   4   2  15     1569.40     1537.05    100.07 o 
   5   2  15     1569.97     1678.53    108.83 o 
   6   2  15      428.99      466.66     77.19 o 
   7   2  15     1464.27     1514.59    103.63 o 
   8   2  15      453.41      383.23     67.53 o 
   9   2  15      429.72      482.25     93.16 o 
  10   2  15        0.52       53.94     61.11 o 
  11   2  15      191.48      159.66     70.62 o 
  12   2  15      114.02      185.77     84.39 o 
  13   2  15       15.72       42.45     68.92 o 
 -14   3  15       80.89       47.16    131.29 o 
 -13   3  15      737.52      687.06    148.21 o 
 -12   3  15      585.69      452.68    236.73 o 
 -11   3  15      123.77       69.19    107.23 o 
 -10   3  15     2747.11     2888.95    201.18 o 
  -9   3  15     1645.31     1345.23    154.12 o 
  -8   3  15     4199.04     4647.81    234.78 o 
  -7   3  15      120.22       30.33    105.96 o 
  -6   3  15     3446.92     3224.31    234.00 o 
  -5   3  15       76.99       55.78     93.54 o 
  -4   3  15      280.35      272.90     98.75 o 
  -3   3  15      943.51      839.65     84.27 o 
  -2   3  15       10.86        6.16     61.44 o 
  -1   3  15     4331.26     4790.08    154.51 o 
   0   3  15     5440.43     6039.93    145.12 o 
   1   3  15     2560.17     2512.43     99.07 o 
   2   3  15     1899.78     2310.63    174.43 o 
   3   3  15      801.93      866.19     65.19 o 
   4   3  15      540.61      454.30     69.06 o 
   5   3  15       10.42        0.00     55.32 o 
   6   3  15       76.52      101.70     63.51 o 
   7   3  15       13.12        0.00     38.07 o 
   8   3  15      317.67      205.91     93.47 o 
   9   3  15        2.58        0.00     59.77 o 
  10   3  15      266.73      139.18     65.56 o 
  11   3  15        6.68        0.00     62.70 o 
  12   3  15      327.69      272.09     74.03 o 
  13   3  15      265.83      230.22     75.86 o 
 -14   4  15       16.88       24.19    126.47 o 
 -13   4  15        1.18        0.42    112.20 o 
 -12   4  15        8.89        0.00    154.30 o 
 -11   4  15        0.93        0.00    103.69 o 
 -10   4  15      108.70        0.00    101.18 o 
  -9   4  15      127.32      136.64    111.00 o 
  -8   4  15       13.44        0.00    101.27 o 
  -7   4  15      270.24      128.68    105.50 o 
  -6   4  15      659.32      695.84    130.67 o 
  -5   4  15      280.70      373.17    106.72 o 
  -4   4  15     1072.54     1184.36    129.53 o 
  -3   4  15     1547.80     1506.62     98.17 o 
  -2   4  15        0.43       27.73     55.82 o 
  -1   4  15       46.51       45.19     55.03 o 
   0   4  15     2012.34     1984.41     91.64 o 
   1   4  15       34.37      113.28     57.27 o 
   2   4  15      502.49      579.79     86.45 o 
   3   4  15     1451.58     1563.00    121.92 o 
   4   4  15      497.70      423.70     68.82 o 
   5   4  15     1396.65     1329.19    119.78 o 
   6   4  15      163.31      225.41     69.98 o 
   7   4  15       48.54       35.69     48.17 o 
   8   4  15        4.12        0.00     53.12 o 
   9   4  15      331.88      380.67     77.27 o 
  10   4  15       12.09        0.00     58.46 o 
  11   4  15      168.06      189.62     71.34 o 
  12   4  15       39.42       72.45     67.31 o 
 -14   5  15        1.17        0.00    186.80 o 
 -13   5  15      951.81      683.93    145.70 o 
 -12   5  15      195.34      100.65    118.67 o 
 -11   5  15     1228.71      951.84    153.97 o 
 -10   5  15      241.82      305.32    117.80 o 
  -9   5  15     1061.21     1131.41    155.31 o 
  -8   5  15       13.53        0.00     98.94 o 
  -7   5  15     1447.07     1631.17    163.44 o 
  -6   5  15      557.76      795.09    131.10 o 
  -5   5  15      161.12      209.77    108.69 o 
  -4   5  15     2487.77     2527.39    121.29 o 
  -3   5  15      304.90      318.40     71.76 o 
  -2   5  15     4133.58     4103.59    146.90 o 
  -1   5  15       34.32       83.12     66.67 o 
   0   5  15      124.79      168.60     66.56 o 
   1   5  15     2471.02     2406.18    117.25 o 
   2   5  15     1849.29     1857.64     99.90 o 
   3   5  15     1215.94     1199.67     87.37 o 
   4   5  15     4673.84     4608.91    155.50 o 
   5   5  15     2603.26     2713.44    124.62 o 
   6   5  15      260.15      143.20     67.68 o 
   7   5  15        4.05        0.00     62.24 o 
   8   5  15      103.57      109.37     67.65 o 
   9   5  15       53.76       43.11     61.21 o 
  10   5  15      228.76      337.49     73.12 o 
  11   5  15        1.62       11.47     63.64 o 
  12   5  15       33.22       16.59     94.87 o 
 -13   6  15       26.95        0.00    222.50 o 
 -12   6  15      299.52      253.92    128.32 o 
 -11   6  15      945.91      866.50    198.30 o 
 -10   6  15      299.91      501.41    133.76 o 
  -9   6  15     1331.82     1358.21    163.57 o 
  -8   6  15      423.80      564.32    129.18 o 
  -7   6  15     1437.63     1510.44    297.81 o 
  -6   6  15      393.99      461.03    124.48 o 
  -5   6  15       97.24      158.91    165.09 o 
  -4   6  15     1841.73     1903.02    157.47 o 
  -3   6  15      584.07      503.71     79.85 o 
  -2   6  15     2850.97     2658.14    191.31 o 
  -1   6  15      463.72      419.47    103.17 o 
   0   6  15     8136.25     7452.95    202.89 o 
   1   6  15      537.02      449.70     69.78 o 
   2   6  15     1171.81     1154.60     78.56 o 
   3   6  15     1851.88     1876.76    109.04 o 
   4   6  15        0.77        0.00     51.49 o 
   5   6  15        6.29       92.77     65.59 o 
   6   6  15       58.14      107.24     72.23 o 
   7   6  15       43.05       61.92     70.10 o 
   8   6  15        9.08        0.00     70.70 o 
   9   6  15       52.41        0.00     62.69 o 
  10   6  15       74.98       98.87     67.05 o 
  11   6  15       65.94        0.20     93.74 o 
 -12   7  15      233.50      139.15    130.06 o 
 -11   7  15      168.94       12.18    116.14 o 
 -10   7  15       57.48        0.00    107.45 o 
  -9   7  15      153.89      160.29    180.75 o 
  -8   7  15      504.45      438.21    126.52 o 
  -7   7  15     2622.38     2769.51    195.52 o 
  -6   7  15      822.22     1092.36    253.69 o 
  -5   7  15     1349.21     1259.81    151.81 o 
  -4   7  15      895.72      900.29    130.67 o 
  -3   7  15      660.75      637.44    119.40 o 
  -2   7  15       21.84        0.00    118.72 o 
  -1   7  15     2416.23     2280.46    286.54 o 
   0   7  15      183.90      224.26    134.66 o 
   1   7  15     1045.70      887.11    145.17 o 
   2   7  15      285.44      178.25     48.37 o 
   3   7  15     1188.71     1203.24     83.08 o 
   4   7  15      652.43      819.92     92.30 o 
   5   7  15      447.70      370.01     74.89 o 
   6   7  15     2046.30     2104.61    120.89 o 
   7   7  15      145.99      192.89     79.48 o 
   8   7  15     1949.14     1938.41    126.24 o 
   9   7  15      262.56      270.53     84.12 o 
  10   7  15      177.36      195.54     75.66 o 
  11   7  15        0.14       31.25     77.35 o 
 -12   8  15      598.49      572.30    161.62 o 
 -11   8  15      339.59      266.52    261.87 o 
 -10   8  15      973.72      940.56    157.85 o 
  -9   8  15      586.74      549.39    231.03 o 
  -8   8  15       58.75        0.00    103.95 o 
  -7   8  15      357.89      113.27    116.53 o 
  -6   8  15       38.35       47.53    112.98 o 
  -5   8  15       37.25        0.00    107.69 o 
  -4   8  15      105.83       67.05    106.24 o 
  -3   8  15       11.87        0.37     97.86 o 
  -2   8  15        2.41        0.00     98.96 o 
  -1   8  15       35.28        9.20     69.28 o 
   0   8  15        5.75        0.00     62.30 o 
   1   8  15     2401.77     2562.24    143.58 o 
   2   8  15      148.23      145.49     77.06 o 
   3   8  15     1048.10     1108.22     99.82 o 
   4   8  15       28.61       27.75     67.13 o 
   5   8  15       61.67       26.57     65.83 o 
   6   8  15       35.40       63.43     77.07 o 
   7   8  15       41.73       97.11     73.04 o 
   8   8  15       94.41       76.60     90.30 o 
   9   8  15      517.82      774.17    126.44 o 
  10   8  15       25.97       25.62    108.88 o 
 -10   9  15      599.40      535.48    233.88 o 
  -9   9  15      175.82      246.77    130.15 o 
  -8   9  15      210.73      301.60    131.86 o 
  -7   9  15       26.20        0.00    106.39 o 
  -6   9  15     1625.13     1619.44    174.26 o 
  -5   9  15        1.81        0.00    111.54 o 
  -4   9  15      203.39      107.72    112.82 o 
  -3   9  15      780.36      788.65    187.51 o 
  -2   9  15       82.58       54.30    112.04 o 
  -1   9  15      573.21      529.15     91.70 o 
   0   9  15      374.80      368.67     99.00 o 
   1   9  15      294.21      388.41     83.49 o 
   2   9  15      209.57      146.99     75.49 o 
   3   9  15     1097.11     1356.58    110.81 o 
   4   9  15      375.04      411.72    154.77 o 
   5   9  15      190.91        0.00    201.15 o 
   6   9  15       32.41       17.79    112.67 o 
   7   9  15       18.42       76.85    119.31 o 
   8   9  15       64.07      144.93    126.19 o 
   9   9  15       25.69      265.43    134.97 o 
  -9  10  15       21.26      176.14    128.41 o 
  -8  10  15      124.60      134.16    126.79 o 
  -7  10  15      202.11      349.77    132.79 o 
  -6  10  15      394.95      300.02    133.07 o 
  -5  10  15      171.23      189.14    130.67 o 
  -4  10  15      185.14       61.51    118.04 o 
  -3  10  15     1276.26     1588.10    172.17 o 
  -2  10  15      159.68      201.50    149.91 o 
  -1  10  15      117.96      169.59     98.51 o 
   0  10  15      223.55      212.21    100.28 o 
   1  10  15      919.30      754.78    124.52 o 
   2  10  15      474.17      499.20    117.92 o 
   3  10  15      348.67      500.00    114.33 o 
   4  10  15       94.59      118.52    105.53 o 
   5  10  15      649.59      948.78    135.53 o 
   6  10  15      103.75        0.00    121.92 o 
   7  10  15     1295.77     1485.83    210.16 o 
  -7  11  15       66.09       43.67    128.79 o 
  -6  11  15       77.55      320.18    133.32 o 
  -5  11  15        3.68      173.56    130.39 o 
  -4  11  15       95.90      223.15    128.05 o 
  -3  11  15      575.36      496.74    134.35 o 
  -2  11  15       51.66      222.37    128.36 o 
  -1  11  15     1824.77     1695.18    166.98 o 
   0  11  15     1263.46     1536.24    156.73 o 
   1  11  15      353.94      500.23    119.08 o 
   2  11  15      720.43      571.60    125.12 o 
   3  11  15        0.93        0.00     89.43 o 
   4  11  15        2.37        0.00    185.61 o 
   5  11  15       63.18        0.00     97.90 o 
  -4  12  15      143.57      312.54    143.51 o 
  -3  12  15     1301.74     1566.72    188.99 o 
  -2  12  15      101.88      239.06    136.44 o 
  -1  12  15      398.94      376.73    197.00 o 
   0  12  15        2.01      129.15    110.18 o 
   1  12  15        0.08        0.00    110.48 o 
   2  12  15      233.18      299.20    121.52 o 
   3  12  15        2.79       15.26    105.53 o 
 -14   0  16      220.01      343.23    205.65 o 
 -13   0  16     1076.93      955.69    234.83 o 
 -12   0  16      330.57      257.60    186.44 o 
 -11   0  16     3495.34     3490.43    325.20 o 
 -10   0  16       40.99       61.44    179.56 o 
  -9   0  16     8236.55     9265.12    480.10 o 
  -8   0  16     8697.45     8549.95    441.67 o 
  -7   0  16       42.21       50.29    168.65 o 
  -6   0  16    11875.47    11959.97    506.43 o 
  -5   0  16      184.92      393.04    157.27 o 
  -4   0  16      166.59      195.45    147.30 o 
  -3   0  16     4625.41     4919.33    303.38 o 
  -2   0  16       87.53      159.35     70.69 o 
  -1   0  16       30.92        0.00    236.25 o 
   0   0  16        4.29       32.68     67.78 o 
   1   0  16      295.66      269.98     77.67 o 
   2   0  16       30.48       25.14     79.94 o 
   3   0  16      165.33      209.21    112.20 o 
   4   0  16     3930.25     4092.69    260.92 o 
   5   0  16     1935.04     2195.31    205.65 o 
   6   0  16       37.71      114.57    111.25 o 
   7   0  16     1345.90     1037.33    136.51 o 
   8   0  16       43.50      115.74     84.76 o 
   9   0  16      783.61      772.20    114.91 o 
  10   0  16     1001.90     1069.22    129.08 o 
  11   0  16      297.52      155.76     99.85 o 
  12   0  16      543.83      724.69    206.25 o 
 -14   1  16       50.36       55.83    125.81 o 
 -13   1  16      131.16       11.30    113.04 o 
 -12   1  16       44.42       32.76    119.00 o 
 -11   1  16      718.27      896.43    153.00 o 
 -10   1  16      725.78      871.12    147.58 o 
  -9   1  16        0.72        0.00    127.79 o 
  -8   1  16     1181.77     1039.76    254.28 o 
  -7   1  16        0.53        0.00    114.45 o 
  -6   1  16        8.48        0.00    107.91 o 
  -5   1  16      792.55      740.22    123.84 o 
  -4   1  16        2.24      123.56     96.77 o 
  -3   1  16     3278.82     3188.88    177.87 o 
  -2   1  16       91.91       29.49     63.44 o 
  -1   1  16     6088.60     6861.55    159.27 o 
   0   1  16       48.10        9.83     53.99 o 
   1   1  16      298.36      305.71     55.55 o 
   2   1  16       41.60       20.51     67.18 o 
   3   1  16       72.70      100.42     76.49 o 
   4   1  16     1139.64     1228.96    143.15 o 
   5   1  16      312.55      332.28     94.83 o 
   6   1  16      815.18      672.04    105.34 o 
   7   1  16      578.04      650.13    111.04 o 
   8   1  16      215.30      165.16     63.12 o 
   9   1  16      170.99      130.56     65.06 o 
  10   1  16      405.61      430.14     74.24 o 
  11   1  16       61.83        0.00     65.97 o 
  12   1  16       72.14       93.19     69.62 o 
 -14   2  16       65.19       58.08    127.72 o 
 -13   2  16      133.58        0.00    131.17 o 
 -12   2  16      177.92      338.33    133.92 o 
 -11   2  16      322.08      444.06    132.14 o 
 -10   2  16      219.24      194.41    128.63 o 
  -9   2  16     1225.94      911.90    156.12 o 
  -8   2  16     1931.81     1759.17    324.73 o 
  -7   2  16       40.74       42.48    116.18 o 
  -6   2  16      827.87      900.12    140.64 o 
  -5   2  16       74.80       32.13    111.48 o 
  -4   2  16     2887.30     3259.98    190.44 o 
  -3   2  16       60.20      177.34     97.11 o 
  -2   2  16     4639.51     4811.99    157.82 o 
  -1   2  16       22.81        3.17     50.91 o 
   0   2  16      106.32      167.11     60.50 o 
   1   2  16      351.32      365.82     59.16 o 
   2   2  16     2138.21     2532.47    185.59 o 
   3   2  16     1095.83     1232.49    115.36 o 
   4   2  16     1256.87     1210.17    279.19 o 
   5   2  16      577.39      807.77    119.91 o 
   6   2  16      270.68      261.73     70.22 o 
   7   2  16       12.35        0.00     59.40 o 
   8   2  16      326.53      417.41     79.02 o 
   9   2  16      152.81       75.00     61.79 o 
  10   2  16       73.44      103.30     66.71 o 
  11   2  16       48.96        0.00     86.48 o 
  12   2  16      168.95      113.28     71.81 o 
 -14   3  16       24.07        0.00    116.74 o 
 -13   3  16       30.86        0.00    105.00 o 
 -12   3  16      267.42      202.88    125.46 o 
 -11   3  16      799.77      778.64    169.72 o 
 -10   3  16      836.71      439.54    138.32 o 
  -9   3  16      907.87     1029.95    171.50 o 
  -8   3  16      976.18      877.87    240.88 o 
  -7   3  16      318.39      369.76    119.55 o 
  -6   3  16      899.25      849.60    134.94 o 
  -5   3  16      713.51      530.59    119.89 o 
  -4   3  16       40.93       45.97     92.73 o 
  -3   3  16       11.59        0.00     60.51 o 
  -2   3  16      178.37       42.76     76.80 o 
  -1   3  16       87.16       81.14     53.70 o 
   0   3  16      120.34      149.95     55.84 o 
   1   3  16       11.34       52.58     80.44 o 
   2   3  16     1307.34     1382.06     94.98 o 
   3   3  16       23.59        9.04     68.11 o 
   4   3  16       32.66      132.68    113.86 o 
   5   3  16      373.69      554.07    101.35 o 
   6   3  16      238.04      207.88    104.92 o 
   7   3  16      249.05      218.28     73.97 o 
   8   3  16      192.87      162.09     74.10 o 
   9   3  16      272.21      182.74     77.41 o 
  10   3  16       17.89       58.32     64.89 o 
  11   3  16      488.51      533.85     82.21 o 
  12   3  16        9.45      126.53     74.10 o 
 -14   4  16      161.81      174.41    131.31 o 
 -13   4  16      231.78       79.22    122.18 o 
 -12   4  16      698.74      487.93    135.25 o 
 -11   4  16      592.13      433.99    139.95 o 
 -10   4  16       66.34       80.07    118.44 o 
  -9   4  16     1721.01     1890.10    471.56 o 
  -8   4  16       85.01      254.60    121.62 o 
  -7   4  16     1013.59      955.49    144.66 o 
  -6   4  16      266.34      338.69    288.32 o 
  -5   4  16       91.87        0.00     95.07 o 
  -4   4  16     1465.39     1824.14    111.54 o 
  -3   4  16     1596.39     1771.80    176.42 o 
  -2   4  16     7222.84     7415.82    201.32 o 
  -1   4  16     1167.48     1252.38     84.01 o 
   0   4  16     2493.73     2429.03    104.86 o 
   1   4  16     8495.57     8602.07    245.54 o 
   2   4  16      788.52      654.22     81.73 o 
   3   4  16     1285.02     1503.42    101.41 o 
   4   4  16      101.44      299.16     89.43 o 
   5   4  16     3568.13     3563.75    211.12 o 
   6   4  16      655.03      572.45    151.81 o 
   7   4  16       73.30        0.00     61.54 o 
   8   4  16      357.77      296.60     75.33 o 
   9   4  16        7.38        0.00     67.27 o 
  10   4  16      181.54      194.56     79.99 o 
  11   4  16       75.79       84.00     67.44 o 
  12   4  16       10.71      149.87     88.37 o 
 -13   5  16      144.01       30.01    160.23 o 
 -12   5  16      807.64      840.62    229.37 o 
 -11   5  16      168.56      228.30    125.59 o 
 -10   5  16     1301.80     1303.91    164.76 o 
  -9   5  16      449.17      544.81    134.18 o 
  -8   5  16      642.03      661.24    140.63 o 
  -7   5  16      184.49      392.37    125.17 o 
  -6   5  16      604.73      807.12    133.57 o 
  -5   5  16     1742.92     1893.45    217.75 o 
  -4   5  16      504.48      426.20     90.98 o 
  -3   5  16      218.50      203.00     70.07 o 
  -2   5  16      183.97      121.60     70.36 o 
  -1   5  16     1299.98     1104.76     82.82 o 
   0   5  16       57.95       71.68     57.41 o 
   1   5  16      358.29      261.91     69.29 o 
   2   5  16      143.01      151.27     65.85 o 
   3   5  16       77.51      140.09     94.57 o 
   4   5  16        5.43       57.37    101.88 o 
   5   5  16      991.65      770.56    164.96 o 
   6   5  16      871.29      982.80    127.16 o 
   7   5  16      203.67       83.10     80.08 o 
   8   5  16      441.90      442.16     85.58 o 
   9   5  16       51.51       55.37     70.13 o 
  10   5  16      118.89      143.60     74.97 o 
  11   5  16      327.08      350.73     92.55 o 
 -13   6  16       74.06      121.73    283.46 o 
 -12   6  16       47.44       27.00    129.49 o 
 -11   6  16      110.52       46.49    116.86 o 
 -10   6  16        8.75        0.00    112.97 o 
  -9   6  16       14.74        0.00    108.64 o 
  -8   6  16      677.61      531.63    139.57 o 
  -7   6  16        0.73        0.00    193.44 o 
  -6   6  16      244.44      233.97    117.23 o 
  -5   6  16      785.61      644.17    130.72 o 
  -4   6  16      742.42      749.26    196.52 o 
  -3   6  16      494.62      498.82     77.25 o 
  -2   6  16      113.68       18.05     70.90 o 
  -1   6  16     1355.48     1376.90    201.97 o 
   0   6  16     1004.83     1067.34    167.65 o 
   1   6  16      202.75      183.18     69.18 o 
   2   6  16        1.27        0.00     60.79 o 
   3   6  16      320.48      249.64     75.23 o 
   4   6  16        0.45        9.43     47.86 o 
   5   6  16      109.81      164.28     69.63 o 
   6   6  16      311.52      332.84     80.33 o 
   7   6  16       74.25        0.00     65.22 o 
   8   6  16      733.45      844.99    100.67 o 
   9   6  16        4.75        0.00    106.08 o 
  10   6  16        3.75       72.03     73.76 o 
  11   6  16        0.22       23.10     79.60 o 
 -12   7  16       18.65      105.21    132.74 o 
 -11   7  16       52.87       42.75    126.70 o 
 -10   7  16        8.78       91.79    120.42 o 
  -9   7  16        0.93       32.58    122.59 o 
  -8   7  16       17.97       52.64    116.83 o 
  -7   7  16      221.30      251.17    121.34 o 
  -6   7  16       38.73      160.41    120.44 o 
  -5   7  16      523.79      163.91    121.13 o 
  -4   7  16       86.85      179.32    150.62 o 
  -3   7  16     2553.82     2347.97    176.80 o 
  -2   7  16      601.37      632.11    119.32 o 
  -1   7  16      914.97      818.93     98.26 o 
   0   7  16       55.93        0.00     84.66 o 
   1   7  16      924.56      895.45    122.07 o 
   2   7  16      344.64      321.10     75.86 o 
   3   7  16       59.04       10.86     70.52 o 
   4   7  16       10.98        0.00     61.73 o 
   5   7  16      113.09      160.21     72.04 o 
   6   7  16       16.36       76.47     68.97 o 
   7   7  16       28.37       33.71     74.68 o 
   8   7  16       24.58      176.21     81.58 o 
   9   7  16       48.99       19.91     96.28 o 
  10   7  16        1.11        0.00     76.95 o 
 -11   8  16       57.87       62.83    173.04 o 
 -10   8  16      164.50      211.93    130.26 o 
  -9   8  16      918.19     1236.67    172.51 o 
  -8   8  16       45.91        0.00    112.46 o 
  -7   8  16      111.80       53.43    120.01 o 
  -6   8  16      126.93        0.00    136.51 o 
  -5   8  16        3.69       85.49    132.00 o 
  -4   8  16      980.33      833.52    137.38 o 
  -3   8  16       90.65        9.25    114.11 o 
  -2   8  16     1529.04     1543.77    162.34 o 
  -1   8  16      402.07      163.46    101.52 o 
   0   8  16     1385.26     1344.28    141.23 o 
   1   8  16        4.99      113.26    120.74 o 
   2   8  16      474.18      618.18    114.38 o 
   3   8  16      116.39       33.02     72.70 o 
   4   8  16        4.35        6.57     72.28 o 
   5   8  16      221.29      328.90    170.67 o 
   6   8  16      209.67      342.37     80.92 o 
   7   8  16      179.53      140.09     79.84 o 
   8   8  16      106.79       73.26     96.78 o 
   9   8  16        0.14       34.27     88.36 o 
 -10   9  16      558.14      763.96    166.81 o 
  -9   9  16       49.34       69.49    124.99 o 
  -8   9  16      179.22        6.40    222.73 o 
  -7   9  16      464.27      244.27    129.28 o 
  -6   9  16      468.12      459.09    139.05 o 
  -5   9  16        6.23      142.39    124.72 o 
  -4   9  16       48.55      110.93    115.92 o 
  -3   9  16      373.44      322.91    132.59 o 
  -2   9  16       98.68       97.00    248.35 o 
  -1   9  16      151.83       45.07     91.01 o 
   0   9  16       22.78      105.32     98.73 o 
   1   9  16       15.11        0.00     91.18 o 
   2   9  16       24.37        0.00     95.65 o 
   3   9  16      105.63        2.68     71.63 o 
   4   9  16      388.01      444.05    109.63 o 
   5   9  16       20.19       14.94    125.48 o 
   6   9  16      233.33      197.59    131.88 o 
   7   9  16        1.57      232.70    121.45 o 
   8   9  16        3.23      110.77    111.48 o 
  -8  10  16       48.00      195.48    268.63 o 
  -7  10  16        0.50        0.00    112.10 o 
  -6  10  16       86.75      162.30    130.14 o 
  -5  10  16       36.86      128.90    125.01 o 
  -4  10  16       82.01        0.00    117.93 o 
  -3  10  16      179.89      386.90    135.58 o 
  -2  10  16      389.84      411.16    222.26 o 
  -1  10  16       65.55       68.08    176.00 o 
   0  10  16      369.30      508.09    197.35 o 
   1  10  16      774.47      774.23    207.79 o 
   2  10  16       16.31       70.69    163.20 o 
   3  10  16       13.96       70.94     97.99 o 
   4  10  16      157.78      319.03    113.78 o 
   5  10  16       14.34        0.00     97.13 o 
   6  10  16      412.34      222.73    146.59 o 
  -6  11  16      296.26      309.70    419.97 o 
  -5  11  16      197.30      158.62    174.94 o 
  -4  11  16        0.41       32.82    146.00 o 
  -3  11  16      123.65      124.28    131.80 o 
  -2  11  16       27.24       61.91    184.07 o 
  -1  11  16      344.49      269.22    191.42 o 
   0  11  16        8.19      382.13    199.25 o 
   1  11  16      987.14      994.35    232.22 o 
   2  11  16       10.10       83.56    120.62 o 
   3  11  16      996.46      750.89    148.13 o 
   4  11  16       24.85        0.00     97.25 o 
 -14   1  17       11.39        0.00    232.81 o 
 -13   1  17       25.34       14.81    120.58 o 
 -12   1  17       37.34      189.35    126.31 o 
 -11   1  17       23.78        0.00    125.16 o 
 -10   1  17      127.39       92.04    191.54 o 
  -9   1  17       21.14        0.00    117.60 o 
  -8   1  17       46.42        0.00    117.30 o 
  -7   1  17       81.30        0.00    110.00 o 
  -6   1  17       19.50      104.68    114.38 o 
  -5   1  17      296.09      335.04    121.78 o 
  -4   1  17      159.08      192.54    105.04 o 
  -3   1  17     1982.57     2134.35    213.96 o 
  -2   1  17       15.94        1.42     52.07 o 
  -1   1  17     1392.40     1486.61    118.02 o 
   0   1  17      836.19     1014.67     77.61 o 
   1   1  17      392.00      263.75     68.34 o 
   2   1  17        9.02        0.00     68.81 o 
   3   1  17       85.47        8.29    166.87 o 
   4   1  17     2260.58     2402.72    153.01 o 
   5   1  17      170.43      161.21     89.96 o 
   6   1  17     1579.79     1498.96    173.28 o 
   7   1  17      616.81      538.15    106.41 o 
   8   1  17        5.88        0.00     88.05 o 
   9   1  17        0.05        0.00     92.26 o 
  10   1  17       26.94       61.32     78.25 o 
  11   1  17      212.24      151.96     86.75 o 
  12   1  17        3.55      115.93     74.66 o 
 -14   2  17       12.58        0.00    126.84 o 
 -13   2  17      320.21      346.48    192.13 o 
 -12   2  17       20.13        0.00    151.10 o 
 -11   2  17     2066.57     2092.05    199.43 o 
 -10   2  17      799.03      874.34    158.16 o 
  -9   2  17     1392.78     1470.61    192.25 o 
  -8   2  17      810.37     1255.23    162.00 o 
  -7   2  17     1192.59     1162.41    155.37 o 
  -6   2  17        0.21       70.47    114.21 o 
  -5   2  17       26.01        0.00    104.36 o 
  -4   2  17     1085.59     1208.33    144.01 o 
  -3   2  17     1581.96     1690.18    107.60 o 
  -2   2  17      311.21      442.04     79.08 o 
  -1   2  17     1142.72     1211.66     83.09 o 
   0   2  17      483.42      500.25     72.75 o 
   1   2  17      443.30      488.18     75.93 o 
   2   2  17       10.65       48.54     82.02 o 
   3   2  17     2629.49     3058.58    389.37 o 
   4   2  17      491.48      420.71    100.88 o 
   5   2  17      561.17      959.58    127.61 o 
   6   2  17      381.65      207.77    190.71 o 
   7   2  17        0.75        0.00     82.97 o 
   8   2  17       11.51        0.00     86.82 o 
   9   2  17       10.61        0.00     93.51 o 
  10   2  17      640.36      734.57    125.41 o 
  11   2  17      134.95       70.55     81.23 o 
  12   2  17      240.26      381.84    118.49 o 
 -13   3  17       53.90        0.00    151.57 o 
 -12   3  17       57.93       37.44    205.54 o 
 -11   3  17      200.55      198.05    135.89 o 
 -10   3  17       43.86        0.00    126.90 o 
  -9   3  17      193.86      225.84    133.43 o 
  -8   3  17       59.58       27.08    126.90 o 
  -7   3  17        0.79        0.00    109.49 o 
  -6   3  17      410.61      518.94    127.86 o 
  -5   3  17      139.78      100.97    120.74 o 
  -4   3  17     2245.97     2556.63    178.06 o 
  -3   3  17      665.08      651.42    131.18 o 
  -2   3  17       56.30      140.78     70.82 o 
  -1   3  17       11.35       35.83     55.58 o 
   0   3  17      131.06       61.49     55.03 o 
   1   3  17      381.72      364.02     75.36 o 
   2   3  17      554.13      678.77     84.77 o 
   3   3  17      730.63      805.67    108.53 o 
   4   3  17     4005.19     4741.66    203.37 o 
   5   3  17       14.91        0.00    109.35 o 
   6   3  17     2055.16     1930.36    146.81 o 
   7   3  17       45.80        0.00    136.39 o 
   8   3  17       88.51      168.73    102.15 o 
   9   3  17      518.06      300.16     85.92 o 
  10   3  17       25.30       49.27     79.74 o 
  11   3  17        9.02        0.00     76.58 o 
 -13   4  17      398.85      287.21    136.81 o 
 -12   4  17       23.55      163.56    130.85 o 
 -11   4  17      602.88      475.53    144.45 o 
 -10   4  17      472.09      325.55    130.00 o 
  -9   4  17        2.46       62.81    117.72 o 
  -8   4  17      128.74        0.00    112.86 o 
  -7   4  17      171.62      243.04    150.03 o 
  -6   4  17      622.29      421.10    130.87 o 
  -5   4  17        1.55       44.36    110.02 o 
  -4   4  17       31.46       51.70     67.05 o 
  -3   4  17      995.46     1150.00    121.70 o 
  -2   4  17        5.02        0.00     65.91 o 
  -1   4  17     1273.45     1391.72     88.70 o 
   0   4  17      240.90      242.72     74.71 o 
   1   4  17        5.40       82.73     63.33 o 
   2   4  17     2427.65     2502.34    125.90 o 
   3   4  17       83.07        0.00     77.75 o 
   4   4  17        2.33       77.03    101.52 o 
   5   4  17      257.22      117.07     89.43 o 
   6   4  17       40.49        0.00     84.79 o 
   7   4  17        7.89        0.00     83.99 o 
   8   4  17       15.81       85.82    112.65 o 
   9   4  17       62.03        0.00     69.26 o 
  10   4  17       25.44       15.24     77.61 o 
  11   4  17       41.72       66.57     83.54 o 
 -12   5  17      349.26      509.78    162.84 o 
 -11   5  17       44.63       61.98    250.25 o 
 -10   5  17     1162.85     1428.03    169.84 o 
  -9   5  17       67.84      168.39    125.08 o 
  -8   5  17     1574.09     1493.41    171.02 o 
  -7   5  17      664.71      663.49    243.37 o 
  -6   5  17     1610.71     1821.14    253.57 o 
  -5   5  17      291.10      252.66     77.71 o 
  -4   5  17     2291.09     2514.61    131.88 o 
  -3   5  17     1097.44     1176.96    138.70 o 
  -2   5  17     6089.77     6336.09    190.14 o 
  -1   5  17        7.35        0.00     58.95 o 
   0   5  17     1914.71     1965.89    150.67 o 
   1   5  17     1405.51     1434.37    104.74 o 
   2   5  17      208.54      257.99     76.38 o 
   3   5  17       93.90      182.25     70.82 o 
   4   5  17        0.16       15.95     85.43 o 
   5   5  17      566.56      561.54    146.83 o 
   6   5  17       53.53        7.95    127.97 o 
   7   5  17      797.87      802.25    141.25 o 
   8   5  17       24.11       26.58     73.32 o 
   9   5  17      135.40       69.92    100.85 o 
  10   5  17       22.35        0.00     77.81 o 
 -12   6  17      148.09      222.90    258.43 o 
 -11   6  17       26.53      132.94    127.92 o 
 -10   6  17       24.49       56.05    120.53 o 
  -9   6  17      241.70      219.92    127.74 o 
  -8   6  17      296.18      235.07    145.40 o 
  -7   6  17      113.29       55.57    136.27 o 
  -6   6  17     1346.03     1335.69    161.42 o 
  -5   6  17      408.14      611.05    138.79 o 
  -4   6  17       89.94      156.54    116.49 o 
  -3   6  17       22.35        0.00     83.48 o 
  -2   6  17      588.29      656.30     87.53 o 
  -1   6  17      335.60      440.90     97.54 o 
   0   6  17      900.30      814.74     93.75 o 
   1   6  17      337.26      262.47     74.64 o 
   2   6  17      164.11      133.35     74.02 o 
   3   6  17     2204.29     2078.39    185.51 o 
   4   6  17      235.76      338.18    104.87 o 
   5   6  17     1831.58     1940.37    154.30 o 
   6   6  17      864.56      873.69    180.16 o 
   7   6  17       93.84      233.31     79.18 o 
   8   6  17       25.68        0.00     70.76 o 
   9   6  17       68.98        0.00     78.66 o 
  10   6  17        1.88        0.00     76.43 o 
 -11   7  17      200.97        0.00    127.08 o 
 -10   7  17     1939.30     1770.95    261.87 o 
  -9   7  17       48.36       67.83    124.11 o 
  -8   7  17      274.63      266.88    137.73 o 
  -7   7  17      653.49      445.94    138.71 o 
  -6   7  17        8.08       16.60    115.19 o 
  -5   7  17       24.57        0.00    142.44 o 
  -4   7  17      243.38      173.85    121.74 o 
  -3   7  17      883.13      863.13    225.94 o 
  -2   7  17      542.57      397.67    122.04 o 
  -1   7  17      487.89      293.75    149.67 o 
   0   7  17      343.65      252.04    117.18 o 
   1   7  17      304.99      494.86    112.73 o 
   2   7  17      849.86      752.36     98.97 o 
   3   7  17     1032.94     1194.76    108.06 o 
   4   7  17        0.40       34.71     92.82 o 
   5   7  17        0.87        0.00     90.07 o 
   6   7  17        3.56        0.00     92.36 o 
   7   7  17       78.09        0.00     71.77 o 
   8   7  17      301.72      272.39     85.52 o 
   9   7  17      346.59      341.68    101.11 o 
 -10   8  17       67.54       30.89    147.54 o 
  -9   8  17       53.62        0.00    119.23 o 
  -8   8  17      184.81      128.63    129.99 o 
  -7   8  17      828.07      799.54    158.27 o 
  -6   8  17      376.13      422.07    139.45 o 
  -5   8  17      834.01      907.76    146.35 o 
  -4   8  17      210.52        0.00    227.24 o 
  -3   8  17       58.67        0.00    112.29 o 
  -2   8  17       46.90      220.36    121.28 o 
  -1   8  17        4.08        0.00     95.70 o 
   0   8  17       10.90       62.52    100.21 o 
   1   8  17      143.72      152.95    107.47 o 
   2   8  17       21.98        0.00    100.79 o 
   3   8  17      457.18      578.25    189.17 o 
   4   8  17        0.66        0.00    104.35 o 
   5   8  17      890.15      928.41    179.32 o 
   6   8  17      240.44      194.74    158.69 o 
   7   8  17       92.66       11.76    104.91 o 
   8   8  17      349.61      355.21     93.35 o 
  -9   9  17       90.02      135.19    133.95 o 
  -8   9  17      106.76        0.00    124.92 o 
  -7   9  17      120.44       81.78    129.23 o 
  -6   9  17        2.69       46.04    124.30 o 
  -5   9  17       33.95      118.51    130.91 o 
  -4   9  17       83.18       67.00    128.06 o 
  -3   9  17      332.74      288.48    136.68 o 
  -2   9  17      256.04      146.90    129.08 o 
  -1   9  17      109.88        7.90    102.97 o 
   0   9  17     1031.20      858.99    163.79 o 
   1   9  17      468.16      700.32    128.60 o 
   2   9  17      328.58      367.10    233.41 o 
   3   9  17      262.30      417.85    277.41 o 
   4   9  17      212.44      293.66    179.09 o 
   6   9  17      497.46      370.04    153.94 o 
   7   9  17      149.98      112.20    141.85 o 
  -7  10  17      656.37      717.23    169.36 o 
  -6  10  17       32.25        0.00    126.81 o 
  -5  10  17      334.66      280.87    140.97 o 
  -4  10  17      480.20      443.21    145.30 o 
  -3  10  17      938.65      781.19    220.84 o 
  -2  10  17      106.88        0.00    100.97 o 
  -1  10  17      802.92      987.96    142.39 o 
   0  10  17        8.42       11.62    175.53 o 
   1  10  17      151.97      238.86    181.22 o 
   2  10  17        5.34      342.52    198.78 o 
   3  10  17        7.36        0.00    176.72 o 
   4  10  17       12.82        0.00    167.46 o 
  -4  11  17      751.23      767.99    167.15 o 
  -3  11  17      699.12      867.12    166.06 o 
  -2  11  17        5.12       47.20    195.69 o 
  -1  11  17       98.97      232.70    198.06 o 
   0  11  17       93.03      342.52    205.42 o 
   1  11  17       21.66      153.00    199.25 o 
   2  11  17      513.38      693.10    222.50 o 
 -13   0  18       15.45        0.00    175.29 o 
 -12   0  18      967.42      811.94    213.01 o 
 -11   0  18     1009.27      991.74    248.11 o 
 -10   0  18      589.04      650.17    227.00 o 
  -9   0  18      500.77      270.88    192.13 o 
  -8   0  18        1.07        0.00    163.20 o 
  -7   0  18       84.23        0.00    165.33 o 
  -6   0  18     3361.71     3188.47    301.25 o 
  -5   0  18     1446.59     1880.78    247.16 o 
  -4   0  18     4890.69     5398.72    347.98 o 
  -3   0  18      753.36     1190.52    191.42 o 
  -2   0  18     3840.10     4911.83    206.35 o 
  -1   0  18      386.63      445.21    100.35 o 
   0   0  18     1627.73     2164.28    149.56 o 
   1   0  18     1800.59     1965.69    194.03 o 
   2   0  18     1812.16     2452.43    216.57 o 
   3   0  18        6.69       26.33    110.54 o 
   4   0  18     1410.16     1732.29    199.49 o 
   5   0  18       50.41      206.13    123.58 o 
   6   0  18     1374.17     1424.40    191.42 o 
   7   0  18      418.09      515.91    150.62 o 
   8   0  18      155.89      128.56    148.01 o 
   9   0  18      943.69      863.42    194.03 o 
  10   0  18      319.13      317.38    173.16 o 
  11   0  18      586.06      300.06    192.61 o 
 -13   1  18      916.24      578.84    157.46 o 
 -12   1  18        2.18        0.00    107.92 o 
 -11   1  18      540.88      405.26    174.58 o 
 -10   1  18        3.47        0.00    122.14 o 
  -9   1  18      904.02     1060.30    165.86 o 
  -8   1  18      553.70      301.03    128.29 o 
  -7   1  18       53.87        0.00    112.42 o 
  -6   1  18      151.54      146.46    123.27 o 
  -5   1  18      613.26      539.74    131.47 o 
  -4   1  18       69.84      127.16    121.92 o 
  -3   1  18       51.59        0.00     81.13 o 
  -2   1  18        0.08        0.00     54.60 o 
  -1   1  18      201.43      190.66     62.33 o 
   0   1  18        6.80        0.00     53.37 o 
   1   1  18       72.33        2.07    174.70 o 
   2   1  18     1727.55     2111.65    142.46 o 
   3   1  18        3.06      214.54     89.31 o 
   4   1  18     3627.15     3916.94    193.64 o 
   5   1  18       32.12       51.95     90.50 o 
   6   1  18      658.10      639.46    112.49 o 
   7   1  18        0.59        0.00     85.65 o 
   8   1  18       78.31       14.98     95.47 o 
   9   1  18       94.21      106.38    224.27 o 
  10   1  18      304.86       32.97    104.55 o 
  11   1  18      136.01      158.60    115.76 o 
 -13   2  18       60.00        0.00    116.58 o 
 -12   2  18      275.22       22.50    125.57 o 
 -11   2  18       43.61      165.28    130.86 o 
 -10   2  18      101.87       54.49    134.42 o 
  -9   2  18       38.39        0.00    125.94 o 
  -8   2  18      342.80      383.52    134.21 o 
  -7   2  18      216.52      123.53    121.20 o 
  -6   2  18      860.23      865.49    149.35 o 
  -5   2  18       22.59        0.00    109.69 o 
  -4   2  18      510.58      505.83    130.70 o 
  -3   2  18        1.49        1.26     63.33 o 
  -2   2  18     1289.96     1361.73     90.58 o 
  -1   2  18     1255.13     1364.14     91.46 o 
   0   2  18      235.92      269.00     74.70 o 
   1   2  18      101.61      130.20     70.34 o 
   2   2  18       13.76      159.90     80.77 o 
   3   2  18        4.96       21.06     86.94 o 
   4   2  18      978.85     1256.98    144.46 o 
   5   2  18      420.69      561.72    109.44 o 
   6   2  18      251.10      323.60    100.68 o 
   7   2  18      402.53      397.02    112.35 o 
   8   2  18      294.97      193.98    173.87 o 
   9   2  18      448.69      537.03    126.63 o 
  10   2  18       49.99       79.37    103.44 o 
  11   2  18      388.18      382.98    129.06 o 
 -13   3  18      318.00      170.02    185.02 o 
 -12   3  18      255.66      250.60    295.20 o 
 -11   3  18       86.06        0.00    119.55 o 
 -10   3  18      430.37      392.12    149.81 o 
  -9   3  18      882.77      819.77    153.38 o 
  -8   3  18      688.01      786.68    155.14 o 
  -7   3  18      676.16      553.88    148.22 o 
  -6   3  18      848.98     1016.31    151.14 o 
  -5   3  18     1738.68     1721.05    214.55 o 
  -4   3  18      499.69      464.29     86.85 o 
  -3   3  18     1663.23     2004.45    142.77 o 
  -2   3  18     2973.23     3133.86    153.28 o 
  -1   3  18        2.57        0.00     58.67 o 
   0   3  18      747.61      774.96     89.19 o 
   1   3  18       18.21       66.09     71.18 o 
   2   3  18      165.07      290.14     89.11 o 
   3   3  18      326.64      186.90     91.47 o 
   4   3  18      195.04      184.16     95.20 o 
   5   3  18      172.88      158.64     91.49 o 
   6   3  18       42.27        5.48     83.49 o 
   7   3  18       72.44       25.26     93.58 o 
   8   3  18      139.71       96.06    103.72 o 
   9   3  18       21.10       36.75     97.36 o 
  10   3  18      196.81      205.54    118.60 o 
 -12   4  18      608.86      336.34    194.27 o 
 -11   4  18       91.13       48.08    124.47 o 
 -10   4  18     1295.71     1313.11    179.63 o 
  -9   4  18        0.22        0.00    125.79 o 
  -8   4  18      146.38      221.45    204.71 o 
  -7   4  18      362.96      471.42    141.22 o 
  -6   4  18      116.07      128.49    139.12 o 
  -5   4  18      403.85      238.05    215.50 o 
  -4   4  18       25.45      150.17     80.29 o 
  -3   4  18      496.25      404.31     88.11 o 
  -2   4  18      336.66      512.47     86.90 o 
  -1   4  18        6.22        0.00     57.39 o 
   0   4  18        2.71       10.59     66.23 o 
   1   4  18     2324.71     2447.59    129.04 o 
   2   4  18      172.80      195.31     88.54 o 
   3   4  18     1738.79     1822.63    143.47 o 
   4   4  18       10.64        0.00     92.15 o 
   5   4  18      548.97      948.76    171.62 o 
   6   4  18      588.23      448.49    112.91 o 
   7   4  18      174.91      136.10    104.65 o 
   8   4  18      132.75       25.57     98.88 o 
   9   4  18       36.30       58.14    100.45 o 
  10   4  18      153.42      132.06    116.01 o 
 -12   5  18       77.88        0.00    125.49 o 
 -11   5  18       25.60       91.60    171.73 o 
 -10   5  18       15.81      113.39    134.61 o 
  -9   5  18       33.64       65.08    133.34 o 
  -8   5  18      124.83        2.96    124.75 o 
  -7   5  18        2.28        0.00    118.67 o 
  -6   5  18      175.44      216.59    336.35 o 
  -5   5  18     1814.47     1895.95    127.91 o 
  -4   5  18      633.86      663.39     97.76 o 
  -3   5  18     1724.38     1907.87    127.20 o 
  -2   5  18     2793.35     2805.03    142.04 o 
  -1   5  18      159.96        0.00     73.33 o 
   0   5  18        6.26        0.00     67.34 o 
   1   5  18       19.43        0.00     68.28 o 
   2   5  18      722.58      733.83     90.52 o 
   3   5  18      674.77      578.80    108.42 o 
   4   5  18      465.33      557.28    113.48 o 
   5   5  18     1680.26     1463.18    142.81 o 
   6   5  18       10.50        0.00     93.98 o 
   7   5  18      753.68      856.46    129.32 o 
   8   5  18      394.81      307.80    112.99 o 
   9   5  18       22.59      132.65    108.33 o 
  10   5  18       45.55        6.08    109.82 o 
 -11   6  18       10.01       16.03    223.80 o 
 -10   6  18      223.80      145.50    127.93 o 
  -9   6  18      352.54      242.41    135.71 o 
  -8   6  18        0.56       88.56    127.86 o 
  -7   6  18      992.51      623.86    146.68 o 
  -6   6  18       69.67       67.00    150.39 o 
  -5   6  18      229.44      166.66    125.29 o 
  -4   6  18      272.99      112.53    120.00 o 
  -3   6  18       42.73        0.00    111.78 o 
  -2   6  18       56.43       48.39     75.04 o 
  -1   6  18       92.00        0.00     71.67 o 
   0   6  18      558.19      380.05    120.55 o 
   1   6  18       23.39       49.86     72.75 o 
   2   6  18      545.16      445.19     85.65 o 
   3   6  18       20.21       69.63     91.53 o 
   4   6  18       77.46       32.14     91.42 o 
   5   6  18      146.70        0.00     93.89 o 
   6   6  18        1.40        0.00     89.70 o 
   7   6  18      178.60        0.00     97.44 o 
   8   6  18       11.57        0.00    104.90 o 
   9   6  18        0.65        0.00     99.51 o 
 -10   7  18      240.54      318.73    139.66 o 
  -9   7  18        1.62        0.00    129.80 o 
  -8   7  18      122.86        0.00    214.19 o 
  -7   7  18        1.05       15.48    130.65 o 
  -6   7  18      202.13      243.29    195.22 o 
  -5   7  18      164.95      173.41    127.37 o 
  -4   7  18      712.58      819.46    151.55 o 
  -3   7  18       79.65       82.63    165.09 o 
  -2   7  18       50.90        0.00    113.80 o 
  -1   7  18        0.49        0.00     91.62 o 
   0   7  18       52.92        0.00    144.93 o 
   1   7  18       42.11      107.02    101.08 o 
   2   7  18      113.00       26.05     84.08 o 
   3   7  18       87.00      134.44     81.21 o 
   4   7  18        2.47        0.00     93.00 o 
   5   7  18       75.33      108.24    103.10 o 
   6   7  18      216.47      176.33    109.82 o 
   7   7  18       36.53        0.00     99.84 o 
   8   7  18      234.28        0.00    104.28 o 
  -9   8  18      440.58      498.26    154.22 o 
  -8   8  18       51.45        0.00    132.52 o 
  -7   8  18        8.41       73.54    148.96 o 
  -6   8  18      426.46      393.19    137.14 o 
  -5   8  18      575.95      684.46    157.60 o 
  -4   8  18      178.74      222.54    133.93 o 
  -3   8  18      551.84      457.78    144.10 o 
  -2   8  18        1.65        0.00     92.15 o 
  -1   8  18        1.43        0.00    113.26 o 
   0   8  18       82.90       81.71    104.07 o 
   1   8  18       36.86       42.46    224.04 o 
   2   8  18      421.27      395.95    122.40 o 
   3   8  18      802.56      884.75    135.62 o 
   4   8  18        0.04        0.00    138.05 o 
   5   8  18      724.97      635.70    181.93 o 
   6   8  18       39.71       99.15    153.71 o 
   7   8  18        1.21        0.00    150.62 o 
  -8   9  18       40.24      179.52    141.74 o 
  -7   9  18       51.85       82.14    140.32 o 
  -6   9  18      119.20        3.12    133.84 o 
  -5   9  18      606.42      292.77    145.66 o 
  -4   9  18      892.20      857.52    158.84 o 
  -3   9  18      102.50       67.88    133.30 o 
  -2   9  18      523.17      578.38    255.47 o 
  -1   9  18        4.53        0.00    102.57 o 
   0   9  18       67.17        0.00    119.55 o 
   1   9  18       27.22        0.00    104.35 o 
   2   9  18       74.68       79.22    114.42 o 
   3   9  18        8.50      162.84    115.91 o 
   4   9  18      139.90        0.00    154.66 o 
  -5  10  18      141.78      328.84    150.26 o 
  -4  10  18        7.44      150.72    227.24 o 
  -3  10  18        2.72        0.00    188.81 o 
  -2  10  18      149.98      104.10    104.63 o 
  -1  10  18       51.55        0.00    102.30 o 
   0  10  18      677.57      751.69    219.89 o 
   1  10  18       71.74      120.50    193.08 o 
   2  10  18      284.82      345.37    203.28 o 
   3  10  18      490.22      101.76    181.93 o 
 -12   1  19      131.47        0.00    137.13 o 
 -11   1  19      136.61        0.00    132.89 o 
 -10   1  19        0.65        0.00    130.07 o 
  -9   1  19       28.48       11.70    126.35 o 
  -8   1  19       71.08       67.81    280.97 o 
  -7   1  19      625.78      802.74    153.63 o 
  -6   1  19      481.14      222.20    137.39 o 
  -5   1  19     1298.49     1338.64    166.53 o 
  -4   1  19     1082.99     1297.79    165.21 o 
  -3   1  19      265.64      162.62     80.22 o 
  -2   1  19      100.05      106.80     63.37 o 
  -1   1  19        0.06       42.39     59.65 o 
   0   1  19       67.10      151.22     73.60 o 
   1   1  19       13.48       14.10     79.02 o 
   2   1  19      653.05      772.22    112.33 o 
   3   1  19      349.19      548.02    198.54 o 
   4   1  19       43.15      137.86     92.27 o 
   5   1  19       29.68       68.77     92.54 o 
   6   1  19        3.40        0.00     90.47 o 
   7   1  19      120.52       10.73    245.15 o 
   8   1  19        7.72        0.00     93.04 o 
   9   1  19      544.95      543.08    132.88 o 
  10   1  19        8.79        0.00    100.39 o 
 -12   2  19       16.92        0.00    117.22 o 
 -11   2  19       41.24       27.96    202.21 o 
 -10   2  19      240.77      335.47    167.11 o 
  -9   2  19       69.01        0.00    128.05 o 
  -8   2  19     1573.93     1606.60    180.39 o 
  -7   2  19      254.47       90.24    133.12 o 
  -6   2  19     2946.67     3026.04    347.50 o 
  -5   2  19      706.88      811.19    339.20 o 
  -4   2  19     3132.61     3492.56    158.98 o 
  -3   2  19      563.45      801.65    125.16 o 
  -2   2  19      324.11      258.39     92.97 o 
  -1   2  19      157.13       78.38     61.41 o 
   0   2  19      416.40      348.12    147.45 o 
   1   2  19      314.98      322.68     95.71 o 
   2   2  19       69.43      110.80     86.23 o 
   3   2  19     1222.17     1546.02    141.07 o 
   4   2  19      557.82      587.53    114.23 o 
   5   2  19      462.17      528.90    112.90 o 
   6   2  19      226.95      329.63    108.81 o 
   7   2  19      190.86      135.92    185.14 o 
   8   2  19      176.13      424.26    115.53 o 
   9   2  19       19.04        0.05    105.96 o 
  10   2  19      102.60       71.51    111.62 o 
 -12   3  19       52.12        0.00    137.32 o 
 -11   3  19      320.00      371.15    158.87 o 
 -10   3  19       34.61        0.00    148.49 o 
  -9   3  19        4.13      200.73    180.75 o 
  -8   3  19      113.07      287.45    141.14 o 
  -7   3  19      717.13      551.78    148.27 o 
  -6   3  19       42.34       63.37    127.69 o 
  -5   3  19     1457.98     1478.66    166.44 o 
  -4   3  19      805.96      887.00    178.09 o 
  -3   3  19       83.17      128.03     82.08 o 
  -2   3  19     2133.32     2151.66    108.46 o 
  -1   3  19      876.31      892.51    100.37 o 
   0   3  19       74.86       22.46     71.45 o 
   1   3  19      285.50      268.24     80.85 o 
   2   3  19     1761.29     2019.13    314.29 o 
   3   3  19        0.68       19.38     87.41 o 
   4   3  19        5.84       44.17    105.55 o 
   5   3  19      230.05      237.07    218.82 o 
   6   3  19       63.82      149.88     97.23 o 
   7   3  19      154.99      251.98    108.11 o 
   8   3  19      131.98        0.00     96.74 o 
   9   3  19      401.82      370.94    120.46 o 
  10   3  19       36.39       10.49    116.82 o 
 -11   4  19      572.55      403.26    431.11 o 
 -10   4  19      302.62      214.38    140.54 o 
  -9   4  19      251.80      122.57    141.14 o 
  -8   4  19      148.21       45.67    129.71 o 
  -7   4  19      222.33      169.50    128.79 o 
  -6   4  19      319.93      280.88    145.76 o 
  -5   4  19      133.53       16.61     79.88 o 
  -4   4  19     1326.32     1576.97    122.22 o 
  -3   4  19      316.32      219.66     89.46 o 
  -2   4  19     1978.71     2282.25    115.22 o 
  -1   4  19       94.14       23.99     74.99 o 
   0   4  19       49.21        0.00     72.31 o 
   1   4  19        1.20       20.03     70.50 o 
   2   4  19       77.96      168.29     92.30 o 
   3   4  19      212.62      159.70    150.39 o 
   4   4  19      742.00      692.07    121.21 o 
   5   4  19       35.83        3.70     97.74 o 
   6   4  19      962.82     1086.05    137.48 o 
   7   4  19       59.85       72.12    103.61 o 
   8   4  19       47.80        0.00     96.84 o 
   9   4  19       24.36        0.00    104.14 o 
 -11   5  19       11.35        0.00    184.31 o 
 -10   5  19       17.18        0.00    151.57 o 
  -9   5  19       21.34       88.30    136.03 o 
  -8   5  19       27.24        0.00    163.79 o 
  -7   5  19       48.05        0.00    122.65 o 
  -6   5  19      151.50      114.72     97.99 o 
  -5   5  19     1159.07     1496.32    180.77 o 
  -4   5  19      381.94      377.30     89.87 o 
  -3   5  19     1583.43     1838.85    209.90 o 
  -2   5  19        6.53        1.75     64.16 o 
  -1   5  19      909.72      696.44    124.57 o 
   0   5  19       28.98       29.01    115.27 o 
   1   5  19        2.41       64.35     76.83 o 
   2   5  19      976.63     1138.69    144.34 o 
   3   5  19      126.22       29.73     90.79 o 
   4   5  19      363.99      594.06    119.07 o 
   5   5  19      375.99      319.93    109.81 o 
   6   5  19      160.52      183.33    222.50 o 
   7   5  19      137.41      133.81    147.30 o 
   8   5  19        9.38        0.00    101.52 o 
   9   5  19        5.91        0.00    138.64 o 
 -10   6  19      664.84      547.76    162.44 o 
  -9   6  19        5.70        0.00    126.89 o 
  -8   6  19      153.34        0.00    140.86 o 
  -7   6  19      154.39      129.40    136.18 o 
  -6   6  19      315.04      123.88    137.62 o 
  -5   6  19     1447.29     1469.48    176.10 o 
  -4   6  19       65.52      127.06    128.47 o 
  -3   6  19     1476.89     1739.76    176.19 o 
  -2   6  19      451.84      229.66    128.52 o 
  -1   6  19       41.43        0.00     73.44 o 
   0   6  19     1092.52     1334.20    113.45 o 
   1   6  19      214.61      185.44     82.00 o 
   2   6  19      356.65      425.74     92.24 o 
   3   6  19     1067.14     1263.32    139.28 o 
   4   6  19      221.89      135.06    160.59 o 
   5   6  19       56.39       31.78    104.18 o 
   6   6  19      353.76      180.80    111.71 o 
   7   6  19       42.18        0.00    101.82 o 
   8   6  19      230.47      262.76    214.55 o 
  -9   7  19       93.08       14.17    138.40 o 
  -8   7  19      213.71      275.10    146.33 o 
  -7   7  19      441.00      460.03    144.88 o 
  -6   7  19       51.85       84.49    139.94 o 
  -5   7  19      968.20      907.46    161.48 o 
  -4   7  19      348.04      284.32    168.89 o 
  -3   7  19      170.30      247.62    134.98 o 
  -2   7  19      193.60       72.09    108.49 o 
  -1   7  19      442.76      507.22    201.98 o 
   0   7  19      225.81      132.58    115.56 o 
   1   7  19        4.86       69.55    108.79 o 
   2   7  19      938.99     1110.54    180.87 o 
   3   7  19      303.70      352.43    110.84 o 
   4   7  19      628.33      645.40    125.06 o 
   5   7  19     1206.48     1334.79    150.53 o 
   6   7  19        9.41       25.48    107.93 o 
   7   7  19       17.14       23.79    119.55 o 
  -8   8  19       49.72        0.00    153.94 o 
  -7   8  19       45.28       53.49    138.18 o 
  -6   8  19        3.49        0.00    126.27 o 
  -5   8  19      265.85      172.72    136.35 o 
  -4   8  19      452.42      527.53    151.96 o 
  -3   8  19      365.21      256.53    143.43 o 
  -2   8  19     1028.58     1089.29    167.70 o 
  -1   8  19       27.04        0.00    107.08 o 
   0   8  19      360.73      415.73    128.66 o 
   1   8  19        0.00        0.00    111.32 o 
   2   8  19      334.53      140.86    116.31 o 
   3   8  19       38.78        0.00    146.83 o 
   4   8  19       15.37        0.00    150.39 o 
   5   8  19        8.58       90.37    155.60 o 
   6   8  19       25.55      157.27    168.41 o 
  -6   9  19      321.91      369.48    158.66 o 
  -5   9  19       21.44        0.00    134.55 o 
  -4   9  19      341.90      455.43    245.62 o 
  -3   9  19       69.38       51.95    185.25 o 
  -2   9  19        2.26        0.00    100.24 o 
  -1   9  19       30.37      129.79    111.71 o 
   0   9  19        4.29      114.76    119.12 o 
   1   9  19      132.74      140.96    129.87 o 
   2   9  19       10.53       38.67    121.09 o 
   3   9  19      684.69      879.55    199.01 o 
   4   9  19      219.22        0.00    168.89 o 
  -2  10  19       36.12       17.14    173.99 o 
  -1  10  19       17.91       26.97    135.92 o 
   0  10  19        7.16      231.27    215.62 o 
 -12   0  20       35.36        0.00    209.45 o 
 -11   0  20      159.94      286.78    227.24 o 
 -10   0  20       41.87      396.60    223.92 o 
  -9   0  20      528.20      280.61    212.77 o 
  -8   0  20      408.30       97.96    190.95 o 
  -7   0  20       59.29       82.55    188.58 o 
  -6   0  20     1648.06     1703.82    260.45 o 
  -5   0  20     1970.95     1865.36    265.90 o 
  -4   0  20      504.99      429.57    203.99 o 
  -3   0  20       16.40       69.93     83.43 o 
  -2   0  20       17.87       29.93     98.56 o 
  -1   0  20      343.90      467.69    114.21 o 
   0   0  20      286.86       65.94    113.15 o 
   1   0  20      774.13      983.68    168.89 o 
   2   0  20       33.77      130.94    127.61 o 
   3   0  20     2751.16     3243.98    266.62 o 
   4   0  20      584.81      579.96    162.25 o 
   5   0  20      627.80      515.20    162.72 o 
   6   0  20       34.46      157.27    131.17 o 
   7   0  20      183.33      301.01    148.49 o 
   8   0  20      352.91      250.72    163.20 o 
   9   0  20      352.05      266.14    182.88 o 
 -11   1  20       21.11       84.36    151.20 o 
 -10   1  20      196.62        0.00    253.69 o 
  -9   1  20      169.47      111.36    142.41 o 
  -8   1  20        8.86        0.00    124.14 o 
  -7   1  20     3371.42     3135.01    367.43 o 
  -6   1  20     1371.92     1504.39    171.81 o 
  -5   1  20      385.70      259.15    173.87 o 
  -4   1  20     2547.32     2999.17    155.22 o 
  -3   1  20      105.96      121.18     74.50 o 
  -2   1  20      454.85      548.90     81.33 o 
  -1   1  20        0.43        6.16     66.21 o 
   0   1  20       37.98      184.97    116.23 o 
   1   1  20      281.61      401.72    167.23 o 
   2   1  20      103.13      177.42    158.45 o 
   3   1  20        0.42        0.00     87.66 o 
   4   1  20      673.45      600.80    119.66 o 
   5   1  20      108.41      219.07    239.81 o 
   6   1  20     1204.92     1093.90    139.67 o 
   7   1  20      819.43      919.68    132.73 o 
   8   1  20      227.83      233.94    113.74 o 
   9   1  20      482.12      548.02    184.54 o 
 -11   2  20       84.19        0.00    147.26 o 
 -10   2  20        0.50        0.00    131.63 o 
  -9   2  20      110.90       35.43    135.77 o 
  -8   2  20        0.20        0.00    122.54 o 
  -7   2  20       90.32       18.60    140.02 o 
  -6   2  20       19.44       68.43    127.44 o 
  -5   2  20       64.27        0.00    132.21 o 
  -4   2  20       23.23        0.00     89.10 o 
  -3   2  20       76.60       82.35     68.33 o 
  -2   2  20      203.59      192.89     79.50 o 
  -1   2  20      261.29      297.20     78.78 o 
   0   2  20        5.59      122.14     95.78 o 
   1   2  20      100.79        0.00    147.42 o 
   2   2  20       64.71       61.82    170.19 o 
   3   2  20       74.92       12.30     93.58 o 
   4   2  20       75.17       80.22    100.62 o 
   5   2  20      700.79      671.00    130.82 o 
   6   2  20       16.54        0.00    150.15 o 
   7   2  20      210.18      238.76    110.29 o 
   8   2  20       37.34        0.00    105.40 o 
   9   2  20       73.27      136.39    119.50 o 
 -11   3  20      401.44      339.87    154.87 o 
 -10   3  20      433.97      371.48    341.93 o 
  -9   3  20       39.76       98.84    133.88 o 
  -8   3  20      141.67      110.54    141.06 o 
  -7   3  20      186.14        0.00    124.79 o 
  -6   3  20      493.05      396.33    142.80 o 
  -5   3  20      447.53      575.02    108.14 o 
  -4   3  20      151.71      126.38    139.93 o 
  -3   3  20      141.09       39.12     96.84 o 
  -2   3  20      354.40      270.95     72.89 o 
  -1   3  20       21.17       13.40     74.49 o 
   0   3  20     1715.41     2077.15    128.75 o 
   1   3  20        0.20       29.94     87.51 o 
   2   3  20      518.02      416.46    120.74 o 
   3   3  20      145.01       87.59     97.19 o 
   4   3  20      734.53      929.14    134.79 o 
   5   3  20       59.20       61.29     97.74 o 
   6   3  20      229.04      192.00    108.24 o 
   7   3  20       45.90        5.47     99.32 o 
   8   3  20       38.69        0.00    100.16 o 
   9   3  20        1.70        0.00    141.61 o 
 -10   4  20      214.49       89.63    141.71 o 
  -9   4  20      755.60      952.66    172.07 o 
  -8   4  20     1121.75     1045.60    175.52 o 
  -7   4  20      990.82      853.59    314.77 o 
  -6   4  20      934.97     1149.40    170.29 o 
  -5   4  20     1000.62      915.29    115.40 o 
  -4   4  20      492.62      442.19    102.88 o 
  -3   4  20     2724.35     2958.17    157.90 o 
  -2   4  20      638.73      743.84    218.65 o 
  -1   4  20       35.33        0.00     76.60 o 
   0   4  20       14.90       44.16     77.53 o 
   1   4  20      412.24      417.87    106.51 o 
   2   4  20      646.48      404.26    108.51 o 
   3   4  20      140.35        0.00     95.82 o 
   4   4  20      161.99      100.03    149.32 o 
   5   4  20        9.15        0.00     96.38 o 
   6   4  20        3.58       22.67    106.31 o 
   7   4  20      269.92      191.00    111.80 o 
   8   4  20      268.40      323.80    121.09 o 
 -10   5  20      609.42      496.47    168.40 o 
  -9   5  20      265.56      373.01    209.33 o 
  -8   5  20      155.92      164.68    148.16 o 
  -7   5  20     1528.95     1561.38    230.80 o 
  -6   5  20       25.77        0.00     84.92 o 
  -5   5  20      640.44      635.87    106.65 o 
  -4   5  20      353.05      323.92     98.19 o 
  -3   5  20       56.93       52.22    140.83 o 
  -2   5  20       47.29       47.19     79.21 o 
  -1   5  20      538.51      463.15    108.10 o 
   0   5  20     1359.42     1412.39    121.57 o 
   1   5  20      177.86      132.01     87.53 o 
   2   5  20     1005.09     1004.85    179.92 o 
   3   5  20       16.30       30.20     92.66 o 
   4   5  20       51.06        6.35     99.40 o 
   5   5  20       31.16      164.87    109.11 o 
   6   5  20       51.88       91.08    108.43 o 
   7   5  20      227.92      253.67    115.50 o 
  -9   6  20       47.91        0.00    133.76 o 
  -8   6  20      130.28        6.36    142.13 o 
  -7   6  20        2.43        0.00    127.28 o 
  -6   6  20       66.57        0.00    137.44 o 
  -5   6  20       14.39        0.00    135.27 o 
  -4   6  20      461.76      354.87    163.31 o 
  -3   6  20       56.47       67.34    175.17 o 
  -2   6  20      292.20      186.23    122.51 o 
  -1   6  20      204.17      244.73     88.76 o 
   0   6  20        5.94       57.29     81.90 o 
   1   6  20      137.63       31.60     81.66 o 
   2   6  20      103.81      118.80     96.26 o 
   3   6  20      110.45       80.07    103.63 o 
   4   6  20      319.31      198.93    110.56 o 
   5   6  20      196.29      122.87    113.40 o 
   6   6  20       20.94        0.00    109.32 o 
   7   6  20      371.97      272.47    124.13 o 
  -8   7  20        7.22       41.00    139.63 o 
  -7   7  20        6.30       53.35    140.53 o 
  -6   7  20       19.62       39.84    221.78 o 
  -5   7  20      226.68      293.00    143.50 o 
  -4   7  20       33.76        0.00    126.69 o 
  -3   7  20      434.66      315.48    199.96 o 
  -2   7  20      165.13      106.97    120.06 o 
  -1   7  20       52.21       29.54    109.28 o 
   0   7  20      157.03      180.28    122.77 o 
   1   7  20       30.07      223.91    115.65 o 
   2   7  20       38.40        0.00    150.86 o 
   3   7  20      146.96        0.00    156.08 o 
   4   7  20       69.94       16.23    106.88 o 
   5   7  20        0.71       40.21    105.65 o 
  -6   8  20      486.60      230.87    149.15 o 
  -5   8  20      441.23      363.41    157.31 o 
  -4   8  20       74.83       12.82    137.71 o 
  -3   8  20        1.73       93.95    110.96 o 
  -2   8  20      190.28      219.06    120.77 o 
  -1   8  20      189.59      234.68    123.98 o 
   0   8  20       39.95      204.70    160.59 o 
   1   8  20      315.57      223.46    124.91 o 
   2   8  20        0.34        0.00    150.39 o 
   3   8  20      336.60      338.25    176.95 o 
   4   8  20      123.42        0.00    166.04 o 
  -3   9  20       10.44        0.00    107.49 o 
  -2   9  20       16.66        0.00    113.98 o 
  -1   9  20       53.05       46.25    114.75 o 
   0   9  20      244.78      152.83    140.07 o 
   1   9  20       39.02       38.81    184.54 o 
 -10   1  21       30.06        0.00    142.69 o 
  -9   1  21      180.03      235.75    147.34 o 
  -8   1  21       28.49       36.61    131.96 o 
  -7   1  21      295.00      303.41    138.87 o 
  -6   1  21      564.71      399.38    222.26 o 
  -5   1  21       61.74      135.07    131.74 o 
  -4   1  21      118.93      104.85    129.04 o 
  -3   1  21       34.47       63.39     76.90 o 
  -2   1  21      353.93      322.83     77.95 o 
  -1   1  21      139.20      148.64     84.18 o 
   0   1  21      118.69       78.24    134.26 o 
   1   1  21       89.98        0.00     85.71 o 
   2   1  21        0.98        0.00     87.01 o 
   3   1  21      122.58       67.10     91.33 o 
   4   1  21       25.35        0.00     94.26 o 
   5   1  21       55.29        0.00     99.51 o 
   6   1  21       23.45      161.74    105.09 o 
   7   1  21      198.02      285.76    116.78 o 
   8   1  21       50.65       73.58    114.58 o 
 -10   2  21        6.22        0.00    132.09 o 
  -9   2  21       15.77       19.13    139.17 o 
  -8   2  21      171.61       69.15    142.23 o 
  -7   2  21      227.80        0.00    128.28 o 
  -6   2  21      576.15      484.85    265.31 o 
  -5   2  21       44.21        0.00     81.40 o 
  -4   2  21       24.13        0.00     80.46 o 
  -3   2  21       26.21        0.00     91.17 o 
  -2   2  21      280.26      220.32     82.66 o 
  -1   2  21      916.15     1135.22    107.47 o 
   0   2  21      100.77        0.00     85.57 o 
   1   2  21     1206.26     1334.23    197.35 o 
   2   2  21      206.14      123.78    106.88 o 
   3   2  21      431.24      410.43    114.40 o 
   4   2  21       63.80       44.91    104.82 o 
   5   2  21        3.98       75.97    101.90 o 
   6   2  21      850.54      936.65    140.80 o 
   7   2  21        0.15       80.14    129.28 o 
   8   2  21      891.45     1112.97    154.43 o 
 -10   3  21        5.39        0.00    150.27 o 
  -9   3  21      605.39      337.06    165.45 o 
  -8   3  21       98.95      273.65    242.89 o 
  -7   3  21      781.79      708.74    157.52 o 
  -6   3  21       52.71       44.98    128.31 o 
  -5   3  21      260.90      331.35     96.11 o 
  -4   3  21      695.76      766.26    136.39 o 
  -3   3  21       19.23        6.58     68.94 o 
  -2   3  21        2.69        0.00     74.73 o 
  -1   3  21       63.94       95.94     80.72 o 
   0   3  21      155.28      211.54    101.53 o 
   1   3  21      372.42      644.05    115.72 o 
   2   3  21       33.19       67.19    102.26 o 
   3   3  21      145.64      198.58    101.16 o 
   4   3  21      105.28       55.78    105.07 o 
   5   3  21       32.62        0.00    196.28 o 
   6   3  21        1.68       38.19    200.79 o 
   7   3  21        1.94        0.00    101.53 o 
  -9   4  21       39.33       16.88    147.72 o 
  -8   4  21      276.25      281.92    154.34 o 
  -7   4  21      174.39      144.74    139.72 o 
  -6   4  21      566.90      603.54    107.30 o 
  -5   4  21       22.08        0.00     91.07 o 
  -4   4  21      355.56      263.29     94.84 o 
  -3   4  21        0.46       24.34     71.49 o 
  -2   4  21     1289.74     1341.53    141.19 o 
  -1   4  21      125.97      326.89     92.52 o 
   0   4  21      317.44      401.65     96.46 o 
   1   4  21       24.62        0.00     94.03 o 
   2   4  21       28.15        0.00    100.69 o 
   3   4  21      272.23      210.44    147.66 o 
   4   4  21       92.38        0.00    100.19 o 
   5   4  21        0.52        0.00    100.96 o 
   6   4  21      317.53      293.49    120.72 o 
   7   4  21       67.52      265.62    122.02 o 
  -9   5  21       14.66        0.00    149.32 o 
  -8   5  21        0.74        0.00    138.59 o 
  -7   5  21        6.35       59.71    143.78 o 
  -6   5  21       54.03       45.69    170.43 o 
  -5   5  21       66.29       73.96     95.77 o 
  -4   5  21      836.59      900.57    116.22 o 
  -3   5  21       80.57        0.00    122.12 o 
  -2   5  21       13.92        0.00     73.46 o 
  -1   5  21       12.77       48.95     84.17 o 
   0   5  21      105.61       25.59     84.86 o 
   1   5  21       28.16       97.91    103.20 o 
   2   5  21      345.09      311.51    114.48 o 
   3   5  21       11.15      205.16    112.08 o 
   4   5  21      152.51      309.90    116.27 o 
   5   5  21      642.17      659.88    133.60 o 
   6   5  21       22.83       84.86    113.53 o 
  -8   6  21      791.06      919.18    272.55 o 
  -7   6  21       33.85      339.46    155.96 o 
  -6   6  21     2185.67     2524.82    225.98 o 
  -5   6  21      238.70      197.75    143.12 o 
  -4   6  21      710.81      747.55    160.75 o 
  -3   6  21        3.94        0.00    112.41 o 
  -2   6  21      320.04      298.04    126.17 o 
  -1   6  21      420.05      490.52     99.14 o 
   0   6  21      467.41      442.70    105.43 o 
   1   6  21      254.85      124.26    108.52 o 
   2   6  21      150.48      192.13    110.65 o 
   3   6  21       51.29      165.27    105.49 o 
   4   6  21       90.75        0.00    102.12 o 
   5   6  21       37.99       53.03    174.82 o 
  -6   7  21      845.36      504.43    223.09 o 
  -5   7  21      254.43      269.12    146.57 o 
  -4   7  21        0.56        0.00    145.64 o 
  -3   7  21      125.22        0.00    105.83 o 
  -2   7  21      216.21      293.08    127.57 o 
  -1   7  21      287.39      316.93    130.62 o 
   0   7  21      515.13      681.26    140.33 o 
   1   7  21      165.43      186.92    162.25 o 
   2   7  21      188.10      195.93    171.02 o 
   3   7  21       75.92       14.94    163.67 o 
   4   7  21        1.49        0.00    120.02 o 
  -4   8  21       12.38        0.00    175.06 o 
  -3   8  21       37.23        0.00    111.51 o 
  -2   8  21      130.84        0.00    125.03 o 
  -1   8  21       82.73        0.00    120.48 o 
   0   8  21      201.01      222.39    123.56 o 
   1   8  21       13.09        0.00    114.48 o 
  -9   0  22        6.08        0.00    199.96 o 
  -8   0  22      152.19        0.00    179.09 o 
  -7   0  22      992.86      615.07    233.17 o 
  -6   0  22       14.89      230.56    200.44 o 
  -5   0  22       63.67      388.06    207.08 o 
  -4   0  22      107.66       27.80    103.38 o 
  -3   0  22      307.54      474.05    124.76 o 
  -2   0  22       29.09        0.00     93.08 o 
  -1   0  22      149.04      426.02    149.91 o 
   0   0  22      425.57      390.20    147.78 o 
   1   0  22       75.47      332.56    158.93 o 
   2   0  22       57.14       27.04    133.78 o 
   3   0  22       17.04        0.00    123.11 o 
   4   0  22      658.40      957.82    192.13 o 
   5   0  22      238.87       57.17    151.81 o 
   6   0  22     2263.99     2245.59    260.69 o 
   7   0  22       86.26      136.39    149.67 o 
  -9   1  22      211.83      287.69    150.97 o 
  -8   1  22        7.60        0.00    128.68 o 
  -7   1  22       89.28      199.51    230.68 o 
  -6   1  22        3.63        0.00    134.38 o 
  -5   1  22       10.28        0.00     86.17 o 
  -4   1  22      376.67      438.76     83.71 o 
  -3   1  22       79.13      170.21     76.58 o 
  -2   1  22     1109.75     1613.54    123.38 o 
  -1   1  22      109.74      117.07     93.34 o 
   0   1  22     1549.09     2218.46    163.19 o 
   1   1  22      372.39      407.67    114.80 o 
   2   1  22      593.03      596.11    120.50 o 
   3   1  22      267.63      264.11    111.25 o 
   4   1  22       30.70       86.84     96.75 o 
   5   1  22       35.17        0.00    101.19 o 
   6   1  22      231.85      127.35    109.08 o 
   7   1  22        6.79       14.30    161.06 o 
  -9   2  22       59.01        0.00    374.78 o 
  -8   2  22       37.02      194.17    237.68 o 
  -7   2  22       97.10       17.27    185.25 o 
  -6   2  22       60.05        0.00    130.29 o 
  -5   2  22       77.15       43.07     87.63 o 
  -4   2  22      757.51      519.03     88.32 o 
  -3   2  22       18.83        0.00     70.99 o 
  -2   2  22       74.25      271.58    134.51 o 
  -1   2  22       34.17        0.00     84.87 o 
   0   2  22        8.09        0.00     83.51 o 
   1   2  22      134.73       44.77    101.11 o 
   2   2  22      141.90       28.93    104.66 o 
   3   2  22       10.07       32.84    102.35 o 
   4   2  22      186.56       59.78    107.07 o 
   5   2  22      123.39       92.09    108.32 o 
   6   2  22      125.24      341.78    121.85 o 
  -9   3  22       25.14        0.00    140.97 o 
  -8   3  22      429.69      271.11    148.05 o 
  -7   3  22       29.87        0.00    194.15 o 
  -6   3  22       92.29       44.84     91.72 o 
  -5   3  22       79.76        0.00     87.79 o 
  -4   3  22       77.22       81.07     91.05 o 
  -3   3  22       37.38        0.00     80.63 o 
  -2   3  22       34.25        6.18    145.81 o 
  -1   3  22       32.67        0.00     84.79 o 
   0   3  22       19.05        0.00    113.50 o 
   1   3  22        9.75        0.00     95.35 o 
   2   3  22        0.13        0.00    123.46 o 
   3   3  22      336.60      262.57    224.75 o 
   4   3  22       69.50        0.00    104.02 o 
   5   3  22      474.34      476.69    127.38 o 
   6   3  22        0.63       99.77    116.04 o 
  -8   4  22      671.86      494.63    161.39 o 
  -7   4  22      243.65      323.32    103.10 o 
  -6   4  22      797.67      691.51    154.38 o 
  -5   4  22        7.60        0.00     84.85 o 
  -4   4  22       35.61        0.00     86.99 o 
  -3   4  22      567.52      650.05    107.69 o 
  -2   4  22       17.42       33.26     85.74 o 
  -1   4  22     1989.41     2111.28    143.38 o 
   0   4  22     1729.92     2133.43    169.51 o 
   1   4  22      153.46      253.01    210.28 o 
   2   4  22       73.52       54.22    104.77 o 
   3   4  22       60.17       27.73    106.27 o 
   4   4  22       39.37        0.00    108.54 o 
   5   4  22       30.13        3.26    110.91 o 
  -7   5  22       21.09        0.00    145.18 o 
  -6   5  22       13.91       47.73    138.78 o 
  -5   5  22       87.81       63.40    143.14 o 
  -4   5  22       23.89        0.00     92.94 o 
  -3   5  22       23.70        0.00     84.58 o 
  -2   5  22       22.62        0.00     81.89 o 
  -1   5  22       17.60        0.00     85.30 o 
   0   5  22       21.93       54.05    167.46 o 
   1   5  22       63.53      104.83    107.28 o 
   2   5  22       40.56       45.05    104.37 o 
   3   5  22        0.75       78.82    108.11 o 
   4   5  22        4.92        0.00    100.19 o 
  -6   6  22      275.62       65.05    148.54 o 
  -5   6  22       12.91      159.24    201.15 o 
  -4   6  22      290.72      242.89    202.57 o 
  -3   6  22      310.59      241.57    149.56 o 
  -2   6  22      126.21      166.63    173.87 o 
  -1   6  22      568.01      407.96    132.83 o 
   0   6  22        0.22      106.78     88.62 o 
   1   6  22      289.20      257.18    114.76 o 
   2   6  22       63.64      107.69    109.82 o 
   3   6  22       46.11       96.84    156.91 o 
  -3   7  22      141.99      240.45    127.38 o 
  -2   7  22       18.06      122.27    162.13 o 
  -1   7  22        0.88        0.00    122.76 o 
   0   7  22      120.86       68.32    211.35 o 
   1   7  22        0.01        0.00    154.89 o 
  -8   1  23       10.25      174.97    336.12 o 
  -7   1  23        1.32        0.00    135.74 o 
  -6   1  23        0.29       33.76    142.25 o 
  -5   1  23        0.03        0.00     85.23 o 
  -4   1  23      415.11      372.20     91.89 o 
  -3   1  23        0.10       70.83     80.94 o 
  -2   1  23      958.75     1229.28    137.70 o 
  -1   1  23       41.87        0.00     89.14 o 
   0   1  23      625.49      742.31    125.59 o 
   1   1  23       40.95        0.00     99.22 o 
   2   1  23        2.38        0.00    108.88 o 
   3   1  23        1.44        0.00     96.66 o 
   4   1  23        0.00        0.00    234.24 o 
   5   1  23      259.04      293.80    178.61 o 
  -7   2  23       67.67        0.00    141.37 o 
  -6   2  23        2.46       28.14     95.96 o 
  -5   2  23       62.26      129.78    117.53 o 
  -4   2  23        5.21        0.00     71.57 o 
  -3   2  23      674.51      605.26    103.73 o 
  -2   2  23      848.33     1000.56    138.88 o 
  -1   2  23       52.26       25.97    179.80 o 
   0   2  23      628.05      557.88    120.01 o 
   1   2  23       32.79        0.00     94.62 o 
   2   2  23       10.54        0.00     98.65 o 
   3   2  23       31.73        0.00    162.25 o 
   4   2  23      130.79      165.00    122.78 o 
   5   2  23       34.85       27.29    110.79 o 
  -7   3  23       12.30        0.00    143.68 o 
  -6   3  23      167.62       65.07    112.36 o 
  -5   3  23       89.55        2.01     91.01 o 
  -4   3  23      524.00      514.43     95.17 o 
  -3   3  23       68.23       21.12     86.76 o 
  -2   3  23     1022.57     1268.48    125.50 o 
  -1   3  23        1.97        0.00    103.99 o 
   0   3  23     1315.09     1321.21    149.72 o 
   1   3  23      251.14      366.86    119.96 o 
   2   3  23       45.70        0.00    108.02 o 
   3   3  23      173.82      130.01    113.77 o 
   4   3  23       71.22       50.70    113.59 o 
  -6   4  23        0.04       34.78     98.05 o 
  -5   4  23       64.07       80.06     95.02 o 
  -4   4  23       70.06        0.00     85.18 o 
  -3   4  23       89.39       92.96     91.78 o 
  -2   4  23      258.90      282.35     94.03 o 
  -1   4  23       17.36        0.00    105.36 o 
   0   4  23      181.92      177.21    157.74 o 
   1   4  23      221.50       40.68    105.43 o 
   2   4  23       59.45      135.68    112.74 o 
   3   4  23      146.11      105.67    122.38 o 
  -5   5  23       41.75       25.03    185.49 o 
  -4   5  23       18.57       86.64    172.10 o 
  -3   5  23        7.51       57.68     87.88 o 
  -2   5  23       10.20        0.00    149.56 o 
  -1   5  23      135.80      168.67    107.37 o 
   0   5  23       21.52      131.22    118.25 o 
   1   5  23       19.89        0.00     96.15 o 
   2   5  23       22.12        0.00    108.85 o 
  -6   0  24       13.23       29.18    211.82 o 
  -5   0  24      973.10     1213.17    157.49 o 
  -4   0  24      725.10      982.40    260.33 o 
  -3   0  24     1007.07     1357.51    213.72 o 
  -2   0  24     1180.29     1443.37    218.46 o 
  -1   0  24      319.29      188.81    154.42 o 
   0   0  24      750.63     1046.30    203.52 o 
   1   0  24      136.05      219.41    157.50 o 
   2   0  24      151.22        0.00    143.74 o 
   3   0  24      332.84      536.08    186.44 o 
  -6   1  24        3.78       27.55     92.48 o 
  -5   1  24       75.17       88.14     77.27 o 
  -4   1  24      296.03      304.58     88.69 o 
  -3   1  24        6.42       22.57     98.92 o 
  -2   1  24       43.54       77.23    102.19 o 
  -1   1  24       28.17        0.00     97.52 o 
   0   1  24       18.48        0.00     97.49 o 
   1   1  24       84.97        0.00    105.06 o 
   2   1  24        0.86        0.00    107.27 o 
   3   1  24      354.08      702.38    255.70 o 
  -5   2  24       20.03       60.09     79.71 o 
  -4   2  24       54.75        0.00     80.40 o 
  -3   2  24       11.00      111.84     90.26 o 
  -2   2  24      596.50      789.34    217.87 o 
  -1   2  24        2.57        0.00     93.29 o 
   0   2  24      384.79      451.65    119.11 o 
   1   2  24        0.82        0.00    102.50 o 
   2   2  24      242.83      268.93    125.19 o 
  -4   3  24       98.61      166.34     92.06 o 
  -3   3  24      122.20       64.69     97.91 o 
  -2   3  24      331.62      510.55    126.92 o 
  -1   3  24      701.47      788.65    135.06 o 
   0   3  24       17.45       50.19    108.57 o 
   1   3  24      261.53      159.36    122.86 o 
  -2   4  24        0.08        0.00     99.90 o 
  -1   4  24       41.04      206.24    115.93 o 
                                                 
